# Supplementary material for: Biomolecular condensate drives polymerization and bundling of the bacterial tubulin FtsZ to regulate cell division
Source: Nat Commun. 2023 Jun 28;14:3825. doi: 10.1038/s41467-023-39513-2 (PMC10307791; doi:10.1038/s41467-023-39513-2)
Supplement: Supplementary file 9 — Source Data [file 41467_2023_39513_MOESM9_ESM.xlsx]

## Sheet: Fig. 1a
	Strains used
	SA4797	ΔmglA; ΔpomX/Pmxan0635 mCh-pomX
	SA7064	ΔmglA; ΔpomY/Pnat pomY-mCh

## Sheet: Fig 1b
	SA7064	ΔmglA; ΔpomY/Pnat pomY-mCh											SA4797	ΔmglA; ΔpomX/Pmxan0635 mCh-pomX
	length	spot_major_axis	spot_minor_axis	Aspect ratio									length	spot_major_axis	spot_minor_axis	aspect ratio
	6.77612	0.223718	0.196261	1.1399									5.72364	0.224511	0.209462	1.07185
	6.97953	0.228401	0.214541	1.0646									6.05632	0.243697	0.223978	1.08804
	4.78348	0.229146	0.218099	1.05065									4.95281	0.246051	0.228667	1.07603
	5.68119	0.234338	0.224284	1.04483									6.11013	0.252447	0.222951	1.1323
	5.61489	0.235883	0.226077	1.04338									9.31571	0.252447	0.222951	1.1323
	5.16836	0.236342	0.229961	1.02775									6.97137	0.253147	0.232135	1.09052
	6.68662	0.236418	0.223206	1.05919									5.81163	0.256516	0.22241	1.15335
	6.07345	0.236756	0.218782	1.08215									6.96276	0.256947	0.195133	1.31678
	8.96948	0.238468	0.208401	1.14428									7.28279	0.257723	0.213839	1.20522
	5.72529	0.240274	0.177072	1.35693									9.79635	0.258803	0.225718	1.14658
	4.37533	0.241934	0.204416	1.18354									7.00753	0.258812	0.223667	1.15713
	8.91443	0.242125	0.218962	1.10578									6.41181	0.259026	0.216398	1.19699
	5.5038	0.243449	0.208462	1.16784									6.14505	0.259287	0.249267	1.0402
	7.05206	0.243574	0.210928	1.15477									5.52055	0.259655	0.217642	1.19304
	6.84182	0.245467	0.223154	1.09999									5.8877	0.259754	0.234012	1.11001
	6.32192	0.245784	0.230672	1.06551									6.0941	0.259798	0.240453	1.08045
	7.42825	0.246051	0.228667	1.07603									6.49939	0.262207	0.239113	1.09658
	7.01331	0.24689	0.237925	1.03768									6.14939	0.262818	0.218663	1.20193
	6.2883	0.247059	0.220923	1.1183									5.41451	0.266001	0.2355	1.12952
	7.4067	0.247256	0.20244	1.22138									6.15118	0.266461	0.208355	1.27888
	8.59409	0.247882	0.213344	1.16189									6.3681	0.266491	0.252987	1.05338
	8.15584	0.247945	0.238676	1.03883									6.38242	0.268289	0.231685	1.15799
	5.44169	0.248166	0.211862	1.17136									6.71682	0.269671	0.232865	1.15806
	5.74335	0.248518	0.231691	1.07262									5.15418	0.270229	0.217098	1.24474
	6.62933	0.2488	0.217188	1.14555									6.03718	0.271087	0.235354	1.15183
	5.80884	0.248837	0.19611	1.26886									7.64925	0.271868	0.214329	1.26846
	6.00577	0.248877	0.213002	1.16842									7.49307	0.272812	0.24744	1.10254
	6.41983	0.249438	0.221162	1.12785									5.90851	0.273962	0.254159	1.07791
	6.94593	0.24968	0.224089	1.1142									7.37563	0.274532	0.246623	1.11316
	7.45811	0.24968	0.224089	1.1142									5.84523	0.276364	0.230065	1.20124
	5.25585	0.250731	0.181258	1.38328									6.86022	0.277289	0.203226	1.36444
	4.60912	0.251936	0.234474	1.07447									4.65085	0.277403	0.239466	1.15842
	5.59022	0.252101	0.162477	1.5516									6.13265	0.278331	0.237374	1.17254
	7.24511	0.252233	0.21602	1.16763									5.93678	0.27856	0.239608	1.16256
	6.73214	0.252602	0.231918	1.08918									6.84614	0.279013	0.232856	1.19822
	7.28153	0.252942	0.232117	1.08972									8.94955	0.279105	0.223102	1.25102
	6.27987	0.253701	0.242933	1.04432									4.95802	0.280291	0.208056	1.34719
	6.43488	0.254075	0.235551	1.07864									6.01903	0.281265	0.243892	1.15324
	6.94024	0.254235	0.241023	1.05482									9.14648	0.282982	0.246942	1.14595
	6.74046	0.254884	0.173721	1.46721									5.2592	0.283312	0.227856	1.24338
	8.13829	0.254948	0.221429	1.15138									7.2428	0.283685	0.240291	1.18059
	5.88216	0.255116	0.207681	1.2284									6.82874	0.283693	0.215544	1.31617
	5.61232	0.255131	0.1958	1.30302									7.92765	0.284906	0.222315	1.28155
	6.78634	0.255348	0.229256	1.11381									5.06291	0.285686	0.215377	1.32645
	8.5017	0.255348	0.229256	1.11381									8.61865	0.285995	0.225301	1.26939
	5.88184	0.25557	0.200145	1.27693									6.00748	0.286486	0.267373	1.07149
	5.05506	0.255704	0.214498	1.1921									7.54798	0.287755	0.228387	1.25995
	7.15643	0.256744	0.220897	1.16228									6.15939	0.288557	0.227518	1.26828
	6.76173	0.257027	0.214675	1.19728									6.19214	0.288584	0.229496	1.25747
	6.1239	0.257201	0.228337	1.12641									6.82913	0.289339	0.265717	1.0889
	7.6982	0.257622	0.221523	1.16296									7.70163	0.28953	0.222995	1.29837
	7.06273	0.258172	0.23874	1.08139									5.81663	0.291198	0.222083	1.31121
	5.22631	0.258285	0.227201	1.13681									6.30188	0.291327	0.214163	1.36031
	7.94346	0.258306	0.237195	1.08901									5.71626	0.291671	0.220563	1.32239
	8.88253	0.258977	0.241782	1.07112									5.36718	0.292614	0.288909	1.01283
	6.50043	0.259667	0.25933	1.0013									9.66165	0.293207	0.26524	1.10544
	6.32455	0.260078	0.207312	1.25452									5.91099	0.293423	0.253325	1.15829
	5.43801	0.260343	0.232253	1.12094									6.35247	0.293675	0.207954	1.41222
	5.20532	0.260531	0.220594	1.18104									7.30832	0.294245	0.258874	1.13663
	4.79689	0.260597	0.229146	1.13725									6.16399	0.294483	0.241652	1.21862
	7.42092	0.260632	0.234964	1.10925									6.95337	0.295797	0.244662	1.209
	5.34234	0.260702	0.237463	1.09786									6.0694	0.296865	0.209625	1.41617
	8.9035	0.260974	0.22119	1.17986									8.9513	0.297768	0.238726	1.24732
	5.57146	0.261312	0.247769	1.05466									5.00643	0.298544	0.226009	1.32094
	8.61194	0.261369	0.24846	1.05195									6.44479	0.298688	0.235153	1.27018
	7.88252	0.262137	0.22365	1.17208									5.63792	0.299012	0.227635	1.31356
	5.69451	0.262378	0.216991	1.20916									6.23385	0.299697	0.253537	1.18206
	6.10273	0.262418	0.2102	1.24842									7.38493	0.299755	0.231727	1.29357
	6.39966	0.263019	0.229902	1.14405									8.58354	0.300204	0.223752	1.34168
	6.37989	0.263705	0.244994	1.07638									5.79959	0.301151	0.222108	1.35588
	7.87976	0.26372	0.241928	1.09008									4.60316	0.301308	0.256903	1.17285
	7.95037	0.263804	0.226731	1.16351									6.7836	0.302378	0.240339	1.25813
	5.62039	0.264008	0.226934	1.16337									5.91326	0.302947	0.234975	1.28927
	4.93333	0.264314	0.220569	1.19833									5.38417	0.303028	0.194805	1.55554
	5.71002	0.26451	0.20372	1.2984									6.15374	0.303731	0.239882	1.26617
	10.8835	0.264699	0.254219	1.04122									7.61579	0.304026	0.235233	1.29245
	9.48777	0.26492	0.225159	1.1766									9.01136	0.304308	0.270288	1.12587
	5.26707	0.26546	0.234453	1.13225									11.3661	0.305912	0.241666	1.26585
	7.27803	0.265731	0.258242	1.029									5.84123	0.305928	0.25895	1.18141
	6.32897	0.265805	0.243054	1.0936									7.18291	0.30629	0.23911	1.28096
	6.22836	0.265896	0.22463	1.1837									4.91999	0.30671	0.262634	1.16782
	5.18825	0.267078	0.213967	1.24822									5.44599	0.308644	0.243195	1.26912
	4.62908	0.267833	0.210077	1.27493									9.39213	0.308987	0.229854	1.34428
	8.45449	0.268116	0.242398	1.1061									6.60551	0.309757	0.237928	1.30189
	6.29199	0.268289	0.231685	1.15799									8.18317	0.309847	0.224398	1.38079
	5.81896	0.268294	0.224215	1.19659									6.1751	0.310198	0.272393	1.13879
	5.32054	0.268382	0.214271	1.25254									5.58887	0.310456	0.247951	1.25208
	7.21443	0.268824	0.243442	1.10426									6.06878	0.31095	0.236721	1.31357
	6.2256	0.268931	0.246711	1.09007									10.0699	0.31124	0.220166	1.41366
	7.60405	0.269018	0.245403	1.09623									5.66065	0.311816	0.207102	1.50562
	6.6689	0.269521	0.222078	1.21363									5.75774	0.312064	0.221902	1.40632
	6.51307	0.269693	0.241514	1.11668									8.65479	0.312602	0.194725	1.60535
	5.22982	0.269721	0.241495	1.11688									5.82492	0.312716	0.239502	1.3057
	8.19818	0.269929	0.237681	1.13568									7.77771	0.313156	0.219479	1.42682
	5.25005	0.270642	0.198069	1.3664									9.78855	0.313357	0.249643	1.25522
	6.91781	0.270689	0.225784	1.19888									10.2759	0.313714	0.242655	1.29284
	7.4847	0.271137	0.234318	1.15713									6.71178	0.313853	0.214099	1.46592
	7.308	0.271144	0.225175	1.20415									6.14978	0.314498	0.24743	1.27106
	4.79034	0.271317	0.231968	1.16963									7.08607	0.315199	0.23988	1.31399
	6.93943	0.271574	0.178474	1.52165									7.7633	0.315851	0.170398	1.85361
	5.72959	0.271624	0.239911	1.13219									4.03324	0.315946	0.28202	1.1203
	7.74015	0.271755	0.239963	1.13249									8.14772	0.316762	0.208393	1.52003
	6.28318	0.271797	0.212929	1.27646									5.9143	0.31721	0.268392	1.18189
	5.80486	0.271868	0.214329	1.26846									7.0531	0.317216	0.219467	1.44539
	7.14162	0.273198	0.237555	1.15004									5.50276	0.317368	0.279054	1.1373
	7.35397	0.273296	0.256438	1.06574									6.12643	0.317434	0.25163	1.26151
	6.58982	0.273627	0.227299	1.20382									6.90262	0.317768	0.234166	1.35702
	8.45105	0.273829	0.236455	1.15806									6.18319	0.317773	0.197874	1.60594
	7.12061	0.274165	0.245907	1.11492									8.70786	0.318135	0.258478	1.2308
	6.96585	0.274622	0.248026	1.10723									6.59986	0.318347	0.1951	1.63172
	6.81646	0.274686	0.271016	1.01354									7.64942	0.318412	0.257499	1.23656
	5.92517	0.274799	0.231514	1.18696									4.87361	0.318992	0.262524	1.2151
	5.99327	0.274904	0.241922	1.13633									5.62169	0.319252	0.213963	1.49209
	5.11117	0.274969	0.244318	1.12546									6.36117	0.319517	0.235167	1.35868
	7.81336	0.275105	0.221831	1.24015									8.67557	0.319621	0.256157	1.24775
	7.56713	0.275265	0.234172	1.17548									6.50521	0.319901	0.226784	1.4106
	4.64012	0.275335	0.218829	1.25822									9.07347	0.320327	0.270613	1.18371
	7.87605	0.275392	0.226424	1.21627									8.01966	0.320377	0.248454	1.28948
	7.51817	0.275506	0.240259	1.14671									7.29101	0.320662	0.241857	1.32583
	7.04822	0.275595	0.256196	1.07572									7.31455	0.321594	0.262402	1.22558
	7.46884	0.276977	0.234705	1.18011									4.81357	0.321753	0.253125	1.27113
	5.44465	0.27701	0.198896	1.39274									7.36092	0.322297	0.223335	1.44311
	5.1209	0.277123	0.216743	1.27858									5.97042	0.323008	0.215847	1.49647
	6.97568	0.277195	0.258553	1.0721									6.03336	0.323325	0.227579	1.42072
	7.44871	0.277285	0.241632	1.14755									8.54681	0.323539	0.239443	1.35121
	4.61693	0.277455	0.239107	1.16038									4.67207	0.323605	0.255322	1.26744
	7.88348	0.277537	0.24675	1.12477									6.06381	0.323965	0.258686	1.25234
	6.63347	0.277598	0.242187	1.14621									7.55472	0.324559	0.223978	1.44907
	7.11755	0.277635	0.243514	1.14012									5.74298	0.324669	0.224945	1.44332
	8.82234	0.277804	0.207164	1.34099									8.75504	0.324713	0.216843	1.49746
	8.23436	0.277891	0.229869	1.20891									9.14714	0.324889	0.300401	1.08152
	6.16322	0.278209	0.227796	1.22131									7.86571	0.325296	0.25252	1.2882
	9.45828	0.279427	0.241925	1.15501									7.41059	0.325426	0.231051	1.40846
	7.92277	0.279832	0.238764	1.17201									5.77281	0.326334	0.290577	1.12306
	5.50898	0.279884	0.238106	1.17546									7.55678	0.32645	0.250858	1.30133
	6.78846	0.279935	0.249512	1.12193									7.43175	0.326651	0.206611	1.58099
	5.8124	0.280112	0.225224	1.24371									7.88569	0.326664	0.243042	1.34407
	6.13638	0.280122	0.209724	1.33567									5.01552	0.327633	0.224051	1.46232
	5.86159	0.280361	0.228629	1.22627									8.26624	0.327698	0.212972	1.53869
	5.08082	0.280548	0.24058	1.16613									7.99029	0.327898	0.243295	1.34774
	7.22819	0.280552	0.224467	1.24986									10.5469	0.328503	0.212469	1.54612
	9.59575	0.280629	0.228597	1.22762									8.62157	0.328579	0.222898	1.47412
	5.0384	0.281034	0.198921	1.4128									9.29941	0.328753	0.223513	1.47084
	6.04248	0.281161	0.220469	1.27529									7.09233	0.328933	0.226992	1.4491
	7.94485	0.281585	0.247507	1.13768									8.49687	0.329835	0.312768	1.05457
	5.70398	0.282284	0.242482	1.16414									7.59436	0.330777	0.220987	1.49682
	7.02878	0.283312	0.227856	1.24338									7.12227	0.331517	0.221775	1.49483
	5.87585	0.283312	0.227856	1.24338									7.56657	0.33185	0.248781	1.3339
	5.84813	0.28382	0.234513	1.21025									5.11659	0.331896	0.219548	1.51172
	6.4568	0.283907	0.218481	1.29946									6.62155	0.332514	0.241992	1.37407
	8.14634	0.284198	0.240404	1.18217									7.35132	0.332671	0.215012	1.54722
	7.62389	0.284619	0.239125	1.19025									6.58359	0.332968	0.23697	1.40511
	9.89938	0.28463	0.253866	1.12118									8.55314	0.333108	0.238138	1.3988
	6.3674	0.284645	0.234597	1.21334									6.28537	0.333416	0.220458	1.51238
	8.02968	0.285169	0.202702	1.40684									7.10573	0.333766	0.291059	1.14673
	9.75842	0.28525	0.237441	1.20135									6.37935	0.334144	0.257592	1.29718
	5.95349	0.285349	0.265276	1.07567									9.37882	0.334302	0.271043	1.23339
	9.73998	0.28537	0.214188	1.33233									6.79627	0.334564	0.272116	1.22949
	5.81762	0.285451	0.242757	1.17587									7.91223	0.334693	0.230215	1.45383
	6.24159	0.285469	0.222125	1.28517									7.00092	0.334973	0.247001	1.35616
	6.82492	0.285509	0.254005	1.12403									6.32752	0.335081	0.24722	1.3554
	7.83029	0.28628	0.257143	1.11331									10.3301	0.335274	0.233448	1.43619
	5.1849	0.286337	0.236664	1.20989									4.78533	0.335373	0.248244	1.35098
	7.07777	0.286475	0.243537	1.17631									7.62573	0.335594	0.239687	1.40014
	6.12691	0.286478	0.25236	1.13519									7.06475	0.33663	0.224885	1.4969
	4.71191	0.286998	0.237292	1.20947									7.96217	0.336724	0.234313	1.43707
	5.78444	0.287038	0.248971	1.1529									10.2902	0.33696	0.251021	1.34236
	7.13833	0.287548	0.259108	1.10976									9.41914	0.337312	0.224744	1.50087
	7.95499	0.287685	0.253578	1.1345									6.97112	0.337451	0.291151	1.15902
	5.2638	0.288032	0.212267	1.35693									7.79008	0.338801	0.252381	1.34242
	6.5974	0.288097	0.192179	1.4991									9.64987	0.339037	0.242814	1.39628
	5.43171	0.288098	0.273316	1.05408									5.17184	0.340002	0.258564	1.31496
	7.22969	0.288137	0.245993	1.17132									5.99889	0.340469	0.235014	1.44872
	7.01365	0.288225	0.241249	1.19472									5.27391	0.340929	0.252001	1.35289
	9.02593	0.288321	0.224188	1.28607									4.95841	0.341524	0.228508	1.49458
	7.53964	0.288391	0.272978	1.05646									7.89286	0.341799	0.241058	1.41791
	4.87029	0.288707	0.232188	1.24342									6.86418	0.342198	0.287673	1.18954
	7.26449	0.289817	0.256375	1.13044									8.36797	0.342324	0.240862	1.42124
	8.19198	0.289865	0.245057	1.18284									7.42244	0.342536	0.196568	1.74258
	6.75092	0.289968	0.222668	1.30224									6.17078	0.342647	0.240351	1.42561
	7.47956	0.289994	0.246119	1.17827									6.37728	0.343731	0.244313	1.40693
	5.59636	0.290009	0.207654	1.3966									6.9028	0.344085	0.240353	1.43158
	6.61015	0.290063	0.25449	1.13978									6.44317	0.345013	0.230708	1.49545
	7.54922	0.290174	0.224993	1.2897									7.54191	0.346474	0.22495	1.54023
	8.10398	0.290319	0.222631	1.30403									7.77014	0.347061	0.242317	1.43226
	8.62778	0.291185	0.256327	1.13599									7.04837	0.347261	0.230658	1.50552
	5.67739	0.291482	0.22653	1.28673									6.0583	0.347796	0.227396	1.52947
	4.88058	0.291769	0.233429	1.24993									6.61507	0.34882	0.24968	1.39707
	6.11285	0.291857	0.28547	1.02237									4.0219	0.349014	0.231932	1.50481
	6.80087	0.291877	0.214598	1.36011									5.59954	0.349044	0.228255	1.52919
	5.74155	0.29199	0.236531	1.23447									6.89032	0.349059	0.213967	1.63136
	7.86347	0.292096	0.238488	1.22478									8.767	0.349267	0.253286	1.37894
	6.19228	0.292125	0.253953	1.15031									9.3747	0.349291	0.235617	1.48245
	7.07533	0.292336	0.219646	1.33094									7.39141	0.349755	0.25202	1.38781
	8.3416	0.29249	0.269416	1.08564									5.75299	0.349791	0.17608	1.98655
	5.75789	0.293571	0.233133	1.25924									5.54285	0.349867	0.229328	1.52561
	6.49357	0.293597	0.245174	1.19751									7.44875	0.349894	0.225447	1.552
	6.53015	0.293794	0.263013	1.11703									4.52574	0.35004	0.236212	1.48189
	6.34897	0.293827	0.256778	1.14428									5.60782	0.350068	0.214393	1.63283
	8.47116	0.293921	0.259639	1.13204									7.50311	0.350105	0.244131	1.43409
	5.96532	0.294356	0.233059	1.26301									7.3402	0.35061	0.267825	1.3091
	6.18762	0.294452	0.197446	1.4913									7.74421	0.350665	0.211758	1.65597
	7.22601	0.294467	0.218763	1.34606									6.61715	0.352706	0.226427	1.5577
	4.50131	0.294593	0.233109	1.26376									9.94044	0.35364	0.221701	1.59512
	6.30087	0.294741	0.243349	1.21119									4.78464	0.354388	0.248512	1.42604
	6.86946	0.294849	0.24038	1.22659									7.8007	0.354645	0.237075	1.49592
	6.26951	0.295453	0.22398	1.3191									6.76734	0.354998	0.25575	1.38807
	6.13367	0.295456	0.206383	1.43159									8.61995	0.355377	0.220582	1.61109
	8.22657	0.295466	0.225182	1.31212									6.61406	0.355518	0.236692	1.50203
	8.9303	0.295694	0.244318	1.21028									7.63502	0.35558	0.226685	1.56861
	5.45302	0.29622	0.222684	1.33023									8.77386	0.355631	0.25505	1.39436
	4.88751	0.296554	0.247057	1.20035									4.65244	0.355797	0.223267	1.59359
	5.64696	0.296607	0.271093	1.09411									10.1733	0.356171	0.23649	1.50607
	9.21528	0.29684	0.209851	1.41453									9.11534	0.356799	0.223139	1.599
	5.71199	0.297023	0.193894	1.53189									7.41307	0.357895	0.242817	1.47393
	6.28633	0.297544	0.170363	1.74653									8.75721	0.358727	0.227998	1.57338
	6.86037	0.297755	0.201668	1.47646									5.35228	0.361654	0.243529	1.48506
	7.43023	0.297763	0.242217	1.22932									5.34239	0.361747	0.215605	1.67782
	6.65274	0.29779	0.267793	1.11202									8.3558	0.361888	0.244533	1.47991
	6.50503	0.297799	0.223953	1.32974									5.73945	0.361982	0.229482	1.57739
	7.03561	0.298361	0.250977	1.1888									8.00053	0.36246	0.175956	2.05995
	6.38783	0.298656	0.237853	1.25563									8.2345	0.362889	0.240206	1.51074
	6.75604	0.29877	0.235006	1.27133									8.42985	0.363455	0.23967	1.51648
	7.00763	0.298978	0.232405	1.28645									7.87179	0.365267	0.200456	1.82218
	9.49325	0.29909	0.255178	1.17208									10.9771	0.365362	0.2273	1.6074
	8.46244	0.299431	0.26496	1.1301									5.44445	0.365539	0.223883	1.63273
	6.86741	0.299686	0.229533	1.30564									5.66035	0.365548	0.241982	1.51064
	5.95563	0.299701	0.269315	1.11282									6.08525	0.365618	0.255955	1.42845
	7.70831	0.299708	0.198167	1.5124									6.13968	0.365982	0.230756	1.58601
	5.47765	0.300096	0.224043	1.33946									5.52999	0.366102	0.23342	1.56843
	9.59896	0.300456	0.223991	1.34137									5.96326	0.366381	0.238629	1.53536
	9.94818	0.300588	0.223437	1.34529									10.0153	0.368956	0.221967	1.66222
	5.71684	0.300779	0.257056	1.17009									9.30268	0.369064	0.232738	1.58575
	8.04652	0.300809	0.251611	1.19553									8.55254	0.369377	0.232714	1.58726
	5.80799	0.301074	0.276062	1.0906									9.3351	0.369951	0.238044	1.55413
	5.34161	0.301151	0.222108	1.35588									6.18222	0.369952	0.251211	1.47267
	4.48064	0.301153	0.210196	1.43273									8.07189	0.370509	0.242701	1.52661
	6.2536	0.301196	0.270101	1.11512									5.50468	0.371345	0.215013	1.72709
	6.34429	0.30127	0.240507	1.25265									8.25765	0.372277	0.220932	1.68503
	6.74212	0.301608	0.241545	1.24866									5.47295	0.373024	0.222694	1.67505
	6.10239	0.302325	0.179557	1.68373									6.45545	0.373146	0.242965	1.5358
	8.0746	0.302349	0.260885	1.15894									7.00745	0.373834	0.233795	1.59898
	6.91337	0.302481	0.214874	1.40772									5.57812	0.373924	0.204473	1.82872
	7.2019	0.302633	0.221981	1.36333									8.46974	0.374857	0.286173	1.3099
	6.92346	0.302823	0.231068	1.31054									5.57702	0.377597	0.227114	1.66259
	5.73807	0.302902	0.238984	1.26746									11.9177	0.377753	0.216196	1.74727
	6.89001	0.302909	0.212108	1.42808									6.08224	0.377764	0.227035	1.6639
	5.56284	0.303223	0.25494	1.18939									7.36847	0.377799	0.243527	1.55136
	8.57053	0.303678	0.245327	1.23785									7.20286	0.377888	0.218813	1.72699
	6.16955	0.303782	0.205181	1.48055									5.26602	0.378019	0.298714	1.26549
	6.55402	0.303849	0.271397	1.11957									10.4588	0.378204	0.221214	1.70968
	6.17749	0.303885	0.23378	1.29988									7.66335	0.378418	0.243749	1.55249
	6.78507	0.304442	0.266523	1.14227									10.9094	0.37882	0.216146	1.75261
	7.75837	0.304474	0.225002	1.35321									6.70746	0.381005	0.248083	1.5358
	4.74733	0.304504	0.216654	1.40549									6.00883	0.382057	0.208976	1.82824
	8.459	0.304523	0.275174	1.10665									6.16038	0.382227	0.240443	1.58968
	8.04479	0.304827	0.254266	1.19885									7.94511	0.382394	0.24843	1.53924
	6.39119	0.305121	0.223852	1.36305									6.89453	0.382641	0.219317	1.7447
	5.77023	0.305676	0.267739	1.14169									8.82995	0.383241	0.233866	1.63872
	5.73075	0.305708	0.28673	1.06619									5.78707	0.384492	0.24167	1.59098
	6.84016	0.305958	0.236696	1.29262									9.55214	0.384498	0.24242	1.58609
	5.3116	0.306405	0.228079	1.34342									5.17135	0.385943	0.201511	1.91525
	6.61306	0.306482	0.271694	1.12804									5.3083	0.386978	0.219778	1.76077
	6.52796	0.306522	0.241076	1.27147									10.334	0.388104	0.215033	1.80486
	7.49468	0.306776	0.242381	1.26568									9.49662	0.389972	0.233888	1.66735
	6.51327	0.307003	0.28324	1.0839									5.56353	0.390081	0.231958	1.68169
	7.27324	0.307467	0.228295	1.3468									9.24672	0.390196	0.222435	1.7542
	9.57823	0.308256	0.253192	1.21748									5.88729	0.390279	0.188347	2.07212
	6.58579	0.308712	0.245932	1.25527									7.08787	0.390497	0.209513	1.86383
	4.82844	0.308909	0.254955	1.21162									6.03428	0.391398	0.263848	1.48342
	6.36187	0.308987	0.277508	1.11343									6.66442	0.392651	0.211749	1.85432
	5.04665	0.309116	0.214249	1.44279									7.31836	0.392981	0.22028	1.78401
	8.67106	0.30914	0.215388	1.43527									8.11525	0.393203	0.221501	1.77517
	7.89501	0.309227	0.220298	1.40368									5.47304	0.394742	0.212106	1.86106
	5.82108	0.309392	0.246722	1.25401									7.1332	0.395873	0.256437	1.54374
	7.87682	0.310169	0.230957	1.34297									5.86055	0.396705	0.251281	1.57873
	4.64432	0.310429	0.258842	1.1993									8.79871	0.399037	0.223199	1.78781
	10.3617	0.310636	0.240707	1.29051									9.01872	0.39996	0.218908	1.82707
	5.9648	0.310809	0.286887	1.08339									6.68527	0.400686	0.213213	1.87928
	5.95747	0.310981	0.272686	1.14044									7.47523	0.403098	0.219964	1.83256
	9.99736	0.310986	0.247924	1.25436									9.0351	0.403796	0.22964	1.75839
	7.28259	0.311186	0.239292	1.30045									8.67365	0.404826	0.223932	1.80781
	5.24185	0.311418	0.234604	1.32742									7.05197	0.405887	0.258932	1.56754
	6.89494	0.31175	0.249444	1.24978									6.73427	0.405997	0.235493	1.72403
	6.7513	0.311934	0.247653	1.25956									6.15681	0.406253	0.233514	1.73974
	8.11177	0.312794	0.24406	1.28163									10.0881	0.406634	0.206007	1.97388
	7.07324	0.313074	0.262802	1.1913									5.4324	0.410552	0.256903	1.59808
	8.52629	0.314047	0.24207	1.29734									7.23309	0.411436	0.214584	1.91736
	7.43927	0.314537	0.23823	1.32031									7.4498	0.411605	0.265924	1.54783
	7.8326	0.314704	0.255563	1.23142									7.0806	0.412908	0.244936	1.68578
	6.56034	0.315044	0.262345	1.20088									6.66026	0.413361	0.235614	1.7544
	7.99078	0.315061	0.214123	1.4714									8.95173	0.413539	0.202205	2.04515
	6.53615	0.315115	0.277852	1.13411									8.95022	0.413724	0.211107	1.95979
	7.43682	0.315139	0.277904	1.13398									10.5961	0.414931	0.23762	1.7462
	8.50619	0.315174	0.217696	1.44777									5.23802	0.415508	0.225886	1.83946
	4.65889	0.315284	0.213773	1.47486									10.5636	0.417738	0.244984	1.70517
	9.53137	0.31531	0.22937	1.37468									6.23731	0.418113	0.221264	1.88965
	5.60895	0.315656	0.279468	1.12949									9.22116	0.419992	0.218471	1.92241
	6.9931	0.315899	0.259959	1.21519									7.91169	0.420092	0.21963	1.91273
	6.42776	0.316129	0.250623	1.26137									10.9678	0.422764	0.21485	1.96772
	7.73993	0.316361	0.246643	1.28267									7.64774	0.424478	0.256603	1.65422
	8.23259	0.316593	0.237692	1.33195									6.75031	0.424646	0.220198	1.92848
	6.35375	0.316749	0.231252	1.36971									7.91888	0.425036	0.218867	1.94198
	6.48724	0.316854	0.220857	1.43466									8.74649	0.425074	0.216081	1.9672
	4.81168	0.31687	0.252363	1.25561									9.58443	0.42558	0.21713	1.96003
	7.79252	0.317502	0.242946	1.30688									10.7539	0.425905	0.194079	2.19449
	6.32286	0.317767	0.265751	1.19573									9.13629	0.427723	0.215622	1.98367
	9.54363	0.318106	0.245953	1.29336									8.20628	0.427974	0.224917	1.90281
	6.27137	0.318291	0.222561	1.43013									8.05402	0.428185	0.210995	2.02936
	6.95652	0.318617	0.234289	1.35993									7.12884	0.430028	0.235234	1.82809
	6.81195	0.318808	0.259911	1.22661									6.9989	0.430332	0.225764	1.90612
	6.92078	0.31899	0.20562	1.55136									10.0072	0.43044	0.267155	1.6112
	4.56974	0.318997	0.207503	1.53731									9.95229	0.430504	0.225848	1.90617
	5.92852	0.319251	0.241804	1.32029									7.53726	0.43051	0.223899	1.92279
	9.8776	0.319266	0.238234	1.34014									6.31985	0.431418	0.208384	2.07031
	5.48541	0.319304	0.174468	1.83016									6.53414	0.432049	0.232542	1.85794
	7.81993	0.319517	0.235167	1.35868									6.10337	0.434068	0.243673	1.78136
	5.9949	0.3198	0.18554	1.72362									9.59148	0.435058	0.21685	2.00627
	7.15088	0.320045	0.262037	1.22137									7.51582	0.435109	0.211464	2.0576
	5.90515	0.320152	0.224681	1.42492									7.09631	0.435158	0.231356	1.8809
	7.8695	0.321079	0.245144	1.30975									8.10813	0.436826	0.319161	1.36867
	8.31141	0.321206	0.237881	1.35028									10.3517	0.437484	0.223909	1.95384
	8.90258	0.321255	0.225521	1.4245									8.01113	0.440423	0.223424	1.97124
	9.49674	0.321517	0.237721	1.3525									5.77724	0.442211	0.249322	1.77366
	7.95708	0.321593	0.224256	1.43404									8.06631	0.444812	0.205181	2.1679
	9.68929	0.321827	0.245365	1.31163									8.74114	0.445337	0.226968	1.96212
	5.40465	0.322054	0.225962	1.42525									8.70496	0.446607	0.213209	2.09469
	6.59312	0.322524	0.260582	1.23771									5.34929	0.447029	0.204394	2.18709
	7.09196	0.322716	0.228751	1.41078									8.13486	0.448789	0.242995	1.84691
	6.82971	0.322734	0.221218	1.4589									6.39676	0.448808	0.231238	1.94089
	10.5359	0.32274	0.220846	1.46138									9.79134	0.449307	0.210623	2.13322
	8.47984	0.32348	0.243228	1.32994									8.30137	0.451358	0.237287	1.90216
	7.71874	0.323586	0.248632	1.30147									9.22497	0.456621	0.244968	1.86401
	7.41861	0.323596	0.21946	1.47451									7.23911	0.458763	0.309069	1.48434
	6.75845	0.32385	0.285063	1.13606									8.68439	0.461154	0.21055	2.19024
	9.40824	0.323866	0.244957	1.32213									7.01123	0.461307	0.223699	2.06218
	6.01881	0.323955	0.237217	1.36564									9.63344	0.462586	0.233008	1.98528
	9.18318	0.324119	0.220434	1.47037									8.59165	0.463181	0.223509	2.07232
	6.64388	0.324502	0.239369	1.35566									7.5138	0.463434	0.23066	2.00917
	5.96434	0.324597	0.253676	1.27957									8.47369	0.464186	0.187004	2.48223
	8.60159	0.324891	0.227173	1.43015									6.37888	0.465279	0.211459	2.20033
	6.55248	0.324943	0.252898	1.28488									10.486	0.466436	0.207701	2.24571
	5.64674	0.324993	0.237281	1.36965									8.44574	0.46665	0.238192	1.95913
	6.91292	0.325313	0.252996	1.28584									9.43543	0.469325	0.214107	2.19201
	8.10454	0.325491	0.194967	1.66947									8.36323	0.469544	0.238923	1.96525
	8.6576	0.325701	0.217286	1.49895									5.32556	0.469969	0.290864	1.61577
	6.43938	0.325913	0.229778	1.41838									6.74614	0.470349	0.199335	2.35959
	7.88487	0.325924	0.158002	2.06279									9.319	0.473734	0.223339	2.12114
	9.01649	0.326448	0.217166	1.50321									7.3955	0.474418	0.255721	1.85522
	5.8608	0.327497	0.235292	1.39188									6.96929	0.474731	0.212946	2.22934
	5.74113	0.327505	0.238519	1.37308									8.28226	0.475856	0.200255	2.37625
	7.43086	0.32772	0.257546	1.27247									7.05516	0.476552	0.239223	1.99208
	5.94104	0.327978	0.208368	1.57403									10.5114	0.47853	0.218111	2.19397
	7.03608	0.328016	0.223252	1.46926									8.65933	0.480971	0.23874	2.01462
	4.30996	0.328169	0.250692	1.30905									8.42255	0.481649	0.226092	2.13032
	5.62571	0.328524	0.313802	1.04691									8.18727	0.485685	0.384028	1.26471
	8.1267	0.328642	0.264713	1.2415									9.25938	0.486752	0.222163	2.19097
	6.72557	0.328666	0.219828	1.4951									6.75776	0.487331	0.219173	2.2235
	4.76673	0.328918	0.242513	1.35629									12.3084	0.489181	0.183342	2.66813
	6.37433	0.329575	0.196792	1.67474									9.25128	0.490779	0.235933	2.08016
	7.64854	0.330476	0.272274	1.21376									11.1705	0.491686	0.230237	2.13556
	5.75839	0.330555	0.226214	1.46124									7.63567	0.491851	0.222127	2.21428
	7.23579	0.330722	0.180688	1.83035									10.1638	0.492076	0.228531	2.15322
	10.0654	0.330799	0.259221	1.27613									7.28267	0.494447	0.206448	2.39502
	7.35836	0.330811	0.292504	1.13096									4.24137	0.494776	0.258798	1.91182
	6.29342	0.331407	0.260685	1.27129									10.616	0.495557	0.225378	2.19878
	6.58559	0.331565	0.214225	1.54774									12.2897	0.496285	0.230313	2.15483
	8.77184	0.331653	0.226062	1.46709									6.94718	0.496536	0.218178	2.27583
	6.28625	0.332071	0.286519	1.15899									7.64963	0.49751	0.249533	1.99377
	6.13383	0.332127	0.223224	1.48786									8.996	0.499767	0.223008	2.24103
	9.07455	0.332441	0.236729	1.40431									9.0835	0.500218	0.204282	2.44867
	7.85282	0.33247	0.257903	1.28913									6.14519	0.500317	0.231109	2.16486
	10.0399	0.332688	0.250603	1.32755									9.39623	0.500399	0.221557	2.25856
	8.52594	0.333211	0.250729	1.32897									8.11358	0.501723	0.211557	2.37157
	7.36576	0.333485	0.31378	1.0628									10.6989	0.50585	0.223901	2.25926
	8.13254	0.334919	0.23503	1.42501									8.79579	0.506518	0.210158	2.41018
	8.78024	0.335238	0.291827	1.14876									6.464	0.507926	0.24796	2.04842
	5.78115	0.335604	0.205489	1.6332									8.35671	0.50899	0.221142	2.30164
	7.46883	0.335677	0.23507	1.42799									8.32313	0.51007	0.239158	2.13277
	5.2765	0.336102	0.258673	1.29933									6.21075	0.512427	0.236855	2.16346
	6.64367	0.3363	0.233914	1.43771									8.54206	0.517096	0.217148	2.38131
	6.9118	0.336484	0.266241	1.26383									9.10209	0.518973	0.187106	2.77369
	9.78912	0.337407	0.244324	1.38099									11.6911	0.519335	0.189134	2.74586
	10.0776	0.337484	0.24361	1.38534									8.75187	0.519608	0.228814	2.27088
	9.73672	0.337533	0.225167	1.49903									7.42378	0.521391	0.262141	1.98897
	6.34616	0.339496	0.247756	1.37028									8.93568	0.522851	0.243888	2.14382
	5.97083	0.339917	0.256817	1.32358									8.01755	0.524667	0.216457	2.42389
	7.79774	0.339948	0.234498	1.44968									7.22163	0.525127	0.217194	2.41778
	8.16384	0.340005	0.27331	1.24403									4.24714	0.526412	0.230617	2.28263
	7.30849	0.340507	0.206976	1.64516									4.4909	0.526503	0.316995	1.66092
	6.76911	0.340593	0.278025	1.22504									9.04273	0.533688	0.224006	2.38247
	8.9007	0.340623	0.229926	1.48145									10.7416	0.533826	0.225877	2.36335
	7.57218	0.340932	0.22972	1.48412									6.91122	0.534796	0.243237	2.19866
	7.59919	0.34098	0.248059	1.37459									5.92644	0.535107	0.229503	2.33159
	10.4059	0.341916	0.250213	1.3665									9.88189	0.537048	0.21159	2.53815
	6.63437	0.342336	0.232713	1.47106									8.20758	0.537734	0.24066	2.23442
	4.61906	0.34342	0.25437	1.35008									9.66528	0.545986	0.234128	2.33199
	7.43209	0.343879	0.244302	1.4076									6.67353	0.546136	0.199559	2.73671
	5.94573	0.344154	0.258095	1.33344									8.13842	0.546233	0.206607	2.64383
	8.18312	0.344436	0.238217	1.44589									8.11945	0.550176	0.262173	2.09853
	7.49851	0.345189	0.270655	1.27539									6.82898	0.55469	0.239981	2.31139
	5.59957	0.345297	0.256295	1.34726									8.05792	0.556009	0.193131	2.87893
	6.49051	0.345531	0.24196	1.42805									10.4429	0.556948	0.222548	2.5026
	8.98465	0.345754	0.216543	1.59669									9.49294	0.55844	0.198094	2.81907
	9.5934	0.3458	0.281412	1.2288									11.0431	0.563729	0.216946	2.59848
	5.46261	0.346911	0.254474	1.36324									7.53569	0.567675	0.227338	2.49706
	7.40663	0.347273	0.21844	1.58979									8.37673	0.570877	0.263407	2.16728
	8.45831	0.347414	0.221553	1.56808									8.99964	0.580085	0.185612	3.12525
	5.75073	0.347584	0.255882	1.35838									6.86346	0.59309	0.252728	2.34676
	7.72264	0.348133	0.299488	1.16243									5.87885	0.593957	0.234353	2.53445
	7.90161	0.348383	0.24782	1.40579									9.28074	0.596375	0.207859	2.86914
	8.16097	0.348513	0.258955	1.34585									6.97221	0.601402	0.194493	3.09215
	9.16655	0.348739	0.233565	1.49312									10.9435	0.604497	0.217679	2.77701
	9.80789	0.349201	0.258694	1.34986									9.77555	0.606142	0.21655	2.79909
	6.95194	0.349432	0.271405	1.28749									7.78717	0.61139	0.214272	2.85334
	6.10492	0.34978	0.209717	1.66787									10.1803	0.611601	0.208784	2.92935
	10.1242	0.349863	0.25452	1.3746									6.51706	0.61319	0.292384	2.09721
	7.60952	0.351254	0.245911	1.42837									7.89237	0.621392	0.229719	2.70501
	9.37537	0.351943	0.241508	1.45727									9.28727	0.626415	0.217207	2.88395
	6.95473	0.351951	0.24713	1.42415									5.94823	0.631192	0.200952	3.14101
	5.33716	0.352992	0.253758	1.39106									6.1887	0.634672	0.214558	2.95805
	5.90897	0.353055	0.192598	1.83312									7.92115	0.640632	0.206605	3.10075
	6.18092	0.353286	0.237688	1.48634									11.758	0.651906	0.209621	3.10993
	8.9524	0.354644	0.243184	1.45834									6.08329	0.675031	0.193776	3.48356
	6.6857	0.354669	0.251614	1.40958									7.39417	0.685455	0.2341	2.92804
	9.32222	0.35521	0.234423	1.51526									11.4897	0.692623	0.227514	3.04431
	7.97791	0.356256	0.251567	1.41615									9.12363	0.693052	0.187321	3.69981
	7.90427	0.357036	0.265921	1.34264									8.57885	0.701799	0.214934	3.26519
	7.56566	0.357104	0.262758	1.35906									7.63599	0.714055	0.283066	2.52258
	8.25174	0.357139	0.250429	1.42611									9.418	0.736226	0.219511	3.35394
	7.78139	0.357895	0.226414	1.58071									6.04791	0.741621	0.200949	3.6906
	8.66901	0.358535	0.22493	1.59398									7.44075	0.751836	0.221629	3.39232
	8.82037	0.358817	0.242575	1.4792									6.35742	0.846916	0.250421	3.38197
	8.37956	0.359068	0.277834	1.29238									5.66285
	8.35008	0.359389	0.227756	1.57796									5.9397
	8.05178	0.360421	0.248294	1.45159									6.41752
	8.23343	0.360667	0.275851	1.30747									4.4737
	8.32843	0.361136	0.236623	1.52621									4.45339
	5.70676	0.362768	0.212872	1.70417									4.46325
	8.31632	0.363618	0.252514	1.43999									5.45501
	7.08274	0.364313	0.255007	1.42864									6.16689
	8.84568	0.364448	0.265881	1.37072									4.86916
	8.1954	0.36445	0.260119	1.40109
	5.33442	0.364625	0.265095	1.37545
	8.62707	0.365275	0.216027	1.69087
	7.14104	0.366168	0.247448	1.47977
	5.46733	0.366705	0.252369	1.45305
	9.80973	0.367057	0.220013	1.66834
	6.65114	0.367526	0.228184	1.61065
	8.11244	0.36833	0.253131	1.4551
	9.8443	0.368635	0.271776	1.35639
	7.38936	0.36908	0.252774	1.46012
	7.86701	0.369454	0.230958	1.59966
	9.38587	0.370308	0.231404	1.60026
	10.2476	0.370896	0.241716	1.53443
	7.67665	0.371222	0.247391	1.50055
	8.28011	0.371289	0.229218	1.61981
	9.60673	0.371993	0.216368	1.71927
	9.57986	0.372213	0.233608	1.59333
	5.46259	0.372537	0.232672	1.60112
	4.37008	0.373573	0.254932	1.46538
	11.2046	0.378078	0.240386	1.57279
	9.09842	0.378565	0.221383	1.71
	8.92731	0.379572	0.223294	1.69988
	6.68515	0.379742	0.239731	1.58404
	6.86439	0.38024	0.250506	1.51788
	10.9521	0.381545	0.232978	1.63769
	7.47939	0.381959	0.305466	1.25041
	9.48951	0.382967	0.227455	1.6837
	5.39451	0.383421	0.193424	1.98228
	7.04751	0.384848	0.275245	1.3982
	7.32634	0.385653	0.221976	1.73737
	8.93395	0.386665	0.198239	1.9505
	6.89894	0.38688	0.261253	1.48086
	8.03799	0.387024	0.281943	1.37271
	9.26887	0.387322	0.239856	1.61481
	8.89137	0.388168	0.208838	1.8587
	8.81154	0.388492	0.237556	1.63537
	9.07529	0.391882	0.210294	1.86349
	9.6028	0.392223	0.239998	1.63428
	5.7142	0.392786	0.247601	1.58637
	8.18692	0.392853	0.271399	1.44751
	6.19331	0.395348	0.218776	1.80709
	5.91901	0.396119	0.25309	1.56513
	9.13404	0.396199	0.233354	1.69784
	8.39983	0.396537	0.256267	1.54736
	5.92809	0.396928	0.306995	1.29295
	8.21433	0.397802	0.269034	1.47863
	6.54589	0.398868	0.245947	1.62176
	9.87228	0.398885	0.224184	1.77927
	9.74352	0.398965	0.301831	1.32182
	8.27852	0.401949	0.261889	1.53481
	6.81127	0.402895	0.2833	1.42215
	6.62297	0.402922	0.254886	1.58079
	6.03441	0.40328	0.262656	1.53539
	6.36546	0.403386	0.207257	1.94631
	7.91633	0.405269	0.233443	1.73606
	8.06416	0.407212	0.214612	1.89744
	6.37713	0.409458	0.263134	1.55608
	7.29569	0.409926	0.247814	1.65417
	6.94534	0.415435	0.248909	1.66902
	5.5075	0.4196	0.292722	1.43344
	7.37333	0.420524	0.2025	2.07666
	9.92717	0.422771	0.233356	1.8117
	9.17446	0.424028	0.246565	1.71974
	8.09736	0.42492	0.256813	1.65459
	5.9029	0.434215	0.2568	1.69086
	9.08725	0.435575	0.22314	1.95202
	7.83202	0.437134	0.145837	2.99741
	7.22318	0.43737	0.244586	1.78821
	8.77393	0.441156	0.268027	1.64594
	10.4718	0.441673	0.221062	1.99796
	9.16461	0.441685	0.23672	1.86585
	7.88993	0.442909	0.315286	1.40479
	5.5072	0.446663	0.221921	2.01271
	8.79549	0.45431	0.233829	1.94292
	6.29045	0.459317	0.262698	1.74846
	9.30097	0.460876	0.212935	2.1644
	6.38037	0.461544	0.207589	2.22335
	8.5156	0.469328	0.247005	1.90008
	5.39024	0.470635	0.150242	3.13252
	9.33348	0.485764	0.244377	1.98777
	5.23967	0.499711	0.340401	1.46801
	8.95242	0.501043	0.220014	2.27733
	9.93878	0.553272	0.235121	2.35314
	6.43965	0.656517	0.27435	2.39299
	9.02505	0.67352	0.248802	2.70705
	7.0866
	3.73701
	6.1625
	7.16148
	5.73828
	6.72744
	5.88672
	6.34873
	5.03231
	5.6433
	4.64017
	10.2472
	4.62777
	6.08392
	6.89351
	5.82364
	5.90155
	9.66097
	9.13759
	4.52053
	5.46489
	6.10177
	5.72756
	4.91449
	6.28965
	5.44036
	6.41673
	5.76265
	7.31711
	5.47404
	5.30562
	6.36528
	5.77277
	5.62807
	6.27931
	5.05841
	5.35279
	5.35888
	6.03043
	5.63658
	6.2806
	4.60873
	4.54614
	4.20851
	5.60277
	5.51898
	6.14502
	6.15518
	6.14955
	4.85837
	6.30658
	4.78436
	5.97196
	4.70504
	5.66059
	4.14793
	5.84663

## Sheet: Fig 1c
	SA7064	ΔmglA; ΔpomY/Pnat pomY-mCh											SA4797	ΔmglA; ΔpomX/Pmxan0635 mCh-pomX
	length	spot_major_axis	spot_minor_axis										length	spot_major_axis	spot_minor_axis
	6.77612	0.223718	0.196261										5.72364	0.224511	0.209462
	6.97953	0.228401	0.214541										6.05632	0.243697	0.223978
	4.78348	0.229146	0.218099										4.95281	0.246051	0.228667
	5.68119	0.234338	0.224284										6.11013	0.252447	0.222951
	5.61489	0.235883	0.226077										9.31571	0.252447	0.222951
	5.16836	0.236342	0.229961										6.97137	0.253147	0.232135
	6.68662	0.236418	0.223206										5.81163	0.256516	0.22241
	6.07345	0.236756	0.218782										6.96276	0.256947	0.195133
	8.96948	0.238468	0.208401										7.28279	0.257723	0.213839
	5.72529	0.240274	0.177072										9.79635	0.258803	0.225718
	4.37533	0.241934	0.204416										7.00753	0.258812	0.223667
	8.91443	0.242125	0.218962										6.41181	0.259026	0.216398
	5.5038	0.243449	0.208462										6.14505	0.259287	0.249267
	7.05206	0.243574	0.210928										5.52055	0.259655	0.217642
	6.84182	0.245467	0.223154										5.8877	0.259754	0.234012
	6.32192	0.245784	0.230672										6.0941	0.259798	0.240453
	7.42825	0.246051	0.228667										6.49939	0.262207	0.239113
	7.01331	0.24689	0.237925										6.14939	0.262818	0.218663
	6.2883	0.247059	0.220923										5.41451	0.266001	0.2355
	7.4067	0.247256	0.20244										6.15118	0.266461	0.208355
	8.59409	0.247882	0.213344										6.3681	0.266491	0.252987
	8.15584	0.247945	0.238676										6.38242	0.268289	0.231685
	5.44169	0.248166	0.211862										6.71682	0.269671	0.232865
	5.74335	0.248518	0.231691										5.15418	0.270229	0.217098
	6.62933	0.2488	0.217188										6.03718	0.271087	0.235354
	5.80884	0.248837	0.19611										7.64925	0.271868	0.214329
	6.00577	0.248877	0.213002										7.49307	0.272812	0.24744
	6.41983	0.249438	0.221162										5.90851	0.273962	0.254159
	6.94593	0.24968	0.224089										7.37563	0.274532	0.246623
	7.45811	0.24968	0.224089										5.84523	0.276364	0.230065
	5.25585	0.250731	0.181258										6.86022	0.277289	0.203226
	4.60912	0.251936	0.234474										4.65085	0.277403	0.239466
	5.59022	0.252101	0.162477										6.13265	0.278331	0.237374
	7.24511	0.252233	0.21602										5.93678	0.27856	0.239608
	6.73214	0.252602	0.231918										6.84614	0.279013	0.232856
	7.28153	0.252942	0.232117										8.94955	0.279105	0.223102
	6.27987	0.253701	0.242933										4.95802	0.280291	0.208056
	6.43488	0.254075	0.235551										6.01903	0.281265	0.243892
	6.94024	0.254235	0.241023										9.14648	0.282982	0.246942
	6.74046	0.254884	0.173721										5.2592	0.283312	0.227856
	8.13829	0.254948	0.221429										7.2428	0.283685	0.240291
	5.88216	0.255116	0.207681										6.82874	0.283693	0.215544
	5.61232	0.255131	0.1958										7.92765	0.284906	0.222315
	6.78634	0.255348	0.229256										5.06291	0.285686	0.215377
	8.5017	0.255348	0.229256										8.61865	0.285995	0.225301
	5.88184	0.25557	0.200145										6.00748	0.286486	0.267373
	5.05506	0.255704	0.214498										7.54798	0.287755	0.228387
	7.15643	0.256744	0.220897										6.15939	0.288557	0.227518
	6.76173	0.257027	0.214675										6.19214	0.288584	0.229496
	6.1239	0.257201	0.228337										6.82913	0.289339	0.265717
	7.6982	0.257622	0.221523										7.70163	0.28953	0.222995
	7.06273	0.258172	0.23874										5.81663	0.291198	0.222083
	5.22631	0.258285	0.227201										6.30188	0.291327	0.214163
	7.94346	0.258306	0.237195										5.71626	0.291671	0.220563
	8.88253	0.258977	0.241782										5.36718	0.292614	0.288909
	6.50043	0.259667	0.25933										9.66165	0.293207	0.26524
	6.32455	0.260078	0.207312										5.91099	0.293423	0.253325
	5.43801	0.260343	0.232253										6.35247	0.293675	0.207954
	5.20532	0.260531	0.220594										7.30832	0.294245	0.258874
	4.79689	0.260597	0.229146										6.16399	0.294483	0.241652
	7.42092	0.260632	0.234964										6.95337	0.295797	0.244662
	5.34234	0.260702	0.237463										6.0694	0.296865	0.209625
	8.9035	0.260974	0.22119										8.9513	0.297768	0.238726
	5.57146	0.261312	0.247769										5.00643	0.298544	0.226009
	8.61194	0.261369	0.24846										6.44479	0.298688	0.235153
	7.88252	0.262137	0.22365										5.63792	0.299012	0.227635
	5.69451	0.262378	0.216991										6.23385	0.299697	0.253537
	6.10273	0.262418	0.2102										7.38493	0.299755	0.231727
	6.39966	0.263019	0.229902										8.58354	0.300204	0.223752
	6.37989	0.263705	0.244994										5.79959	0.301151	0.222108
	7.87976	0.26372	0.241928										4.60316	0.301308	0.256903
	7.95037	0.263804	0.226731										6.7836	0.302378	0.240339
	5.62039	0.264008	0.226934										5.91326	0.302947	0.234975
	4.93333	0.264314	0.220569										5.38417	0.303028	0.194805
	5.71002	0.26451	0.20372										6.15374	0.303731	0.239882
	10.8835	0.264699	0.254219										7.61579	0.304026	0.235233
	9.48777	0.26492	0.225159										9.01136	0.304308	0.270288
	5.26707	0.26546	0.234453										11.3661	0.305912	0.241666
	7.27803	0.265731	0.258242										5.84123	0.305928	0.25895
	6.32897	0.265805	0.243054										7.18291	0.30629	0.23911
	6.22836	0.265896	0.22463										4.91999	0.30671	0.262634
	5.18825	0.267078	0.213967										5.44599	0.308644	0.243195
	4.62908	0.267833	0.210077										9.39213	0.308987	0.229854
	8.45449	0.268116	0.242398										6.60551	0.309757	0.237928
	6.29199	0.268289	0.231685										8.18317	0.309847	0.224398
	5.81896	0.268294	0.224215										6.1751	0.310198	0.272393
	5.32054	0.268382	0.214271										5.58887	0.310456	0.247951
	7.21443	0.268824	0.243442										6.06878	0.31095	0.236721
	6.2256	0.268931	0.246711										10.0699	0.31124	0.220166
	7.60405	0.269018	0.245403										5.66065	0.311816	0.207102
	6.6689	0.269521	0.222078										5.75774	0.312064	0.221902
	6.51307	0.269693	0.241514										8.65479	0.312602	0.194725
	5.22982	0.269721	0.241495										5.82492	0.312716	0.239502
	8.19818	0.269929	0.237681										7.77771	0.313156	0.219479
	5.25005	0.270642	0.198069										9.78855	0.313357	0.249643
	6.91781	0.270689	0.225784										10.2759	0.313714	0.242655
	7.4847	0.271137	0.234318										6.71178	0.313853	0.214099
	7.308	0.271144	0.225175										6.14978	0.314498	0.24743
	4.79034	0.271317	0.231968										7.08607	0.315199	0.23988
	6.93943	0.271574	0.178474										7.7633	0.315851	0.170398
	5.72959	0.271624	0.239911										4.03324	0.315946	0.28202
	7.74015	0.271755	0.239963										8.14772	0.316762	0.208393
	6.28318	0.271797	0.212929										5.9143	0.31721	0.268392
	5.80486	0.271868	0.214329										7.0531	0.317216	0.219467
	7.14162	0.273198	0.237555										5.50276	0.317368	0.279054
	7.35397	0.273296	0.256438										6.12643	0.317434	0.25163
	6.58982	0.273627	0.227299										6.90262	0.317768	0.234166
	8.45105	0.273829	0.236455										6.18319	0.317773	0.197874
	7.12061	0.274165	0.245907										8.70786	0.318135	0.258478
	6.96585	0.274622	0.248026										6.59986	0.318347	0.1951
	6.81646	0.274686	0.271016										7.64942	0.318412	0.257499
	5.92517	0.274799	0.231514										4.87361	0.318992	0.262524
	5.99327	0.274904	0.241922										5.62169	0.319252	0.213963
	5.11117	0.274969	0.244318										6.36117	0.319517	0.235167
	7.81336	0.275105	0.221831										8.67557	0.319621	0.256157
	7.56713	0.275265	0.234172										6.50521	0.319901	0.226784
	4.64012	0.275335	0.218829										9.07347	0.320327	0.270613
	7.87605	0.275392	0.226424										8.01966	0.320377	0.248454
	7.51817	0.275506	0.240259										7.29101	0.320662	0.241857
	7.04822	0.275595	0.256196										7.31455	0.321594	0.262402
	7.46884	0.276977	0.234705										4.81357	0.321753	0.253125
	5.44465	0.27701	0.198896										7.36092	0.322297	0.223335
	5.1209	0.277123	0.216743										5.97042	0.323008	0.215847
	6.97568	0.277195	0.258553										6.03336	0.323325	0.227579
	7.44871	0.277285	0.241632										8.54681	0.323539	0.239443
	4.61693	0.277455	0.239107										4.67207	0.323605	0.255322
	7.88348	0.277537	0.24675										6.06381	0.323965	0.258686
	6.63347	0.277598	0.242187										7.55472	0.324559	0.223978
	7.11755	0.277635	0.243514										5.74298	0.324669	0.224945
	8.82234	0.277804	0.207164										8.75504	0.324713	0.216843
	8.23436	0.277891	0.229869										9.14714	0.324889	0.300401
	6.16322	0.278209	0.227796										7.86571	0.325296	0.25252
	9.45828	0.279427	0.241925										7.41059	0.325426	0.231051
	7.92277	0.279832	0.238764										5.77281	0.326334	0.290577
	5.50898	0.279884	0.238106										7.55678	0.32645	0.250858
	6.78846	0.279935	0.249512										7.43175	0.326651	0.206611
	5.8124	0.280112	0.225224										7.88569	0.326664	0.243042
	6.13638	0.280122	0.209724										5.01552	0.327633	0.224051
	5.86159	0.280361	0.228629										8.26624	0.327698	0.212972
	5.08082	0.280548	0.24058										7.99029	0.327898	0.243295
	7.22819	0.280552	0.224467										10.5469	0.328503	0.212469
	9.59575	0.280629	0.228597										8.62157	0.328579	0.222898
	5.0384	0.281034	0.198921										9.29941	0.328753	0.223513
	6.04248	0.281161	0.220469										7.09233	0.328933	0.226992
	7.94485	0.281585	0.247507										8.49687	0.329835	0.312768
	5.70398	0.282284	0.242482										7.59436	0.330777	0.220987
	7.02878	0.283312	0.227856										7.12227	0.331517	0.221775
	5.87585	0.283312	0.227856										7.56657	0.33185	0.248781
	5.84813	0.28382	0.234513										5.11659	0.331896	0.219548
	6.4568	0.283907	0.218481										6.62155	0.332514	0.241992
	8.14634	0.284198	0.240404										7.35132	0.332671	0.215012
	7.62389	0.284619	0.239125										6.58359	0.332968	0.23697
	9.89938	0.28463	0.253866										8.55314	0.333108	0.238138
	6.3674	0.284645	0.234597										6.28537	0.333416	0.220458
	8.02968	0.285169	0.202702										7.10573	0.333766	0.291059
	9.75842	0.28525	0.237441										6.37935	0.334144	0.257592
	5.95349	0.285349	0.265276										9.37882	0.334302	0.271043
	9.73998	0.28537	0.214188										6.79627	0.334564	0.272116
	5.81762	0.285451	0.242757										7.91223	0.334693	0.230215
	6.24159	0.285469	0.222125										7.00092	0.334973	0.247001
	6.82492	0.285509	0.254005										6.32752	0.335081	0.24722
	7.83029	0.28628	0.257143										10.3301	0.335274	0.233448
	5.1849	0.286337	0.236664										4.78533	0.335373	0.248244
	7.07777	0.286475	0.243537										7.62573	0.335594	0.239687
	6.12691	0.286478	0.25236										7.06475	0.33663	0.224885
	4.71191	0.286998	0.237292										7.96217	0.336724	0.234313
	5.78444	0.287038	0.248971										10.2902	0.33696	0.251021
	7.13833	0.287548	0.259108										9.41914	0.337312	0.224744
	7.95499	0.287685	0.253578										6.97112	0.337451	0.291151
	5.2638	0.288032	0.212267										7.79008	0.338801	0.252381
	6.5974	0.288097	0.192179										9.64987	0.339037	0.242814
	5.43171	0.288098	0.273316										5.17184	0.340002	0.258564
	7.22969	0.288137	0.245993										5.99889	0.340469	0.235014
	7.01365	0.288225	0.241249										5.27391	0.340929	0.252001
	9.02593	0.288321	0.224188										4.95841	0.341524	0.228508
	7.53964	0.288391	0.272978										7.89286	0.341799	0.241058
	4.87029	0.288707	0.232188										6.86418	0.342198	0.287673
	7.26449	0.289817	0.256375										8.36797	0.342324	0.240862
	8.19198	0.289865	0.245057										7.42244	0.342536	0.196568
	6.75092	0.289968	0.222668										6.17078	0.342647	0.240351
	7.47956	0.289994	0.246119										6.37728	0.343731	0.244313
	5.59636	0.290009	0.207654										6.9028	0.344085	0.240353
	6.61015	0.290063	0.25449										6.44317	0.345013	0.230708
	7.54922	0.290174	0.224993										7.54191	0.346474	0.22495
	8.10398	0.290319	0.222631										7.77014	0.347061	0.242317
	8.62778	0.291185	0.256327										7.04837	0.347261	0.230658
	5.67739	0.291482	0.22653										6.0583	0.347796	0.227396
	4.88058	0.291769	0.233429										6.61507	0.34882	0.24968
	6.11285	0.291857	0.28547										4.0219	0.349014	0.231932
	6.80087	0.291877	0.214598										5.59954	0.349044	0.228255
	5.74155	0.29199	0.236531										6.89032	0.349059	0.213967
	7.86347	0.292096	0.238488										8.767	0.349267	0.253286
	6.19228	0.292125	0.253953										9.3747	0.349291	0.235617
	7.07533	0.292336	0.219646										7.39141	0.349755	0.25202
	8.3416	0.29249	0.269416										5.75299	0.349791	0.17608
	5.75789	0.293571	0.233133										5.54285	0.349867	0.229328
	6.49357	0.293597	0.245174										7.44875	0.349894	0.225447
	6.53015	0.293794	0.263013										4.52574	0.35004	0.236212
	6.34897	0.293827	0.256778										5.60782	0.350068	0.214393
	8.47116	0.293921	0.259639										7.50311	0.350105	0.244131
	5.96532	0.294356	0.233059										7.3402	0.35061	0.267825
	6.18762	0.294452	0.197446										7.74421	0.350665	0.211758
	7.22601	0.294467	0.218763										6.61715	0.352706	0.226427
	4.50131	0.294593	0.233109										9.94044	0.35364	0.221701
	6.30087	0.294741	0.243349										4.78464	0.354388	0.248512
	6.86946	0.294849	0.24038										7.8007	0.354645	0.237075
	6.26951	0.295453	0.22398										6.76734	0.354998	0.25575
	6.13367	0.295456	0.206383										8.61995	0.355377	0.220582
	8.22657	0.295466	0.225182										6.61406	0.355518	0.236692
	8.9303	0.295694	0.244318										7.63502	0.35558	0.226685
	5.45302	0.29622	0.222684										8.77386	0.355631	0.25505
	4.88751	0.296554	0.247057										4.65244	0.355797	0.223267
	5.64696	0.296607	0.271093										10.1733	0.356171	0.23649
	9.21528	0.29684	0.209851										9.11534	0.356799	0.223139
	5.71199	0.297023	0.193894										7.41307	0.357895	0.242817
	6.28633	0.297544	0.170363										8.75721	0.358727	0.227998
	6.86037	0.297755	0.201668										5.35228	0.361654	0.243529
	7.43023	0.297763	0.242217										5.34239	0.361747	0.215605
	6.65274	0.29779	0.267793										8.3558	0.361888	0.244533
	6.50503	0.297799	0.223953										5.73945	0.361982	0.229482
	7.03561	0.298361	0.250977										8.00053	0.36246	0.175956
	6.38783	0.298656	0.237853										8.2345	0.362889	0.240206
	6.75604	0.29877	0.235006										8.42985	0.363455	0.23967
	7.00763	0.298978	0.232405										7.87179	0.365267	0.200456
	9.49325	0.29909	0.255178										10.9771	0.365362	0.2273
	8.46244	0.299431	0.26496										5.44445	0.365539	0.223883
	6.86741	0.299686	0.229533										5.66035	0.365548	0.241982
	5.95563	0.299701	0.269315										6.08525	0.365618	0.255955
	7.70831	0.299708	0.198167										6.13968	0.365982	0.230756
	5.47765	0.300096	0.224043										5.52999	0.366102	0.23342
	9.59896	0.300456	0.223991										5.96326	0.366381	0.238629
	9.94818	0.300588	0.223437										10.0153	0.368956	0.221967
	5.71684	0.300779	0.257056										9.30268	0.369064	0.232738
	8.04652	0.300809	0.251611										8.55254	0.369377	0.232714
	5.80799	0.301074	0.276062										9.3351	0.369951	0.238044
	5.34161	0.301151	0.222108										6.18222	0.369952	0.251211
	4.48064	0.301153	0.210196										8.07189	0.370509	0.242701
	6.2536	0.301196	0.270101										5.50468	0.371345	0.215013
	6.34429	0.30127	0.240507										8.25765	0.372277	0.220932
	6.74212	0.301608	0.241545										5.47295	0.373024	0.222694
	6.10239	0.302325	0.179557										6.45545	0.373146	0.242965
	8.0746	0.302349	0.260885										7.00745	0.373834	0.233795
	6.91337	0.302481	0.214874										5.57812	0.373924	0.204473
	7.2019	0.302633	0.221981										8.46974	0.374857	0.286173
	6.92346	0.302823	0.231068										5.57702	0.377597	0.227114
	5.73807	0.302902	0.238984										11.9177	0.377753	0.216196
	6.89001	0.302909	0.212108										6.08224	0.377764	0.227035
	5.56284	0.303223	0.25494										7.36847	0.377799	0.243527
	8.57053	0.303678	0.245327										7.20286	0.377888	0.218813
	6.16955	0.303782	0.205181										5.26602	0.378019	0.298714
	6.55402	0.303849	0.271397										10.4588	0.378204	0.221214
	6.17749	0.303885	0.23378										7.66335	0.378418	0.243749
	6.78507	0.304442	0.266523										10.9094	0.37882	0.216146
	7.75837	0.304474	0.225002										6.70746	0.381005	0.248083
	4.74733	0.304504	0.216654										6.00883	0.382057	0.208976
	8.459	0.304523	0.275174										6.16038	0.382227	0.240443
	8.04479	0.304827	0.254266										7.94511	0.382394	0.24843
	6.39119	0.305121	0.223852										6.89453	0.382641	0.219317
	5.77023	0.305676	0.267739										8.82995	0.383241	0.233866
	5.73075	0.305708	0.28673										5.78707	0.384492	0.24167
	6.84016	0.305958	0.236696										9.55214	0.384498	0.24242
	5.3116	0.306405	0.228079										5.17135	0.385943	0.201511
	6.61306	0.306482	0.271694										5.3083	0.386978	0.219778
	6.52796	0.306522	0.241076										10.334	0.388104	0.215033
	7.49468	0.306776	0.242381										9.49662	0.389972	0.233888
	6.51327	0.307003	0.28324										5.56353	0.390081	0.231958
	7.27324	0.307467	0.228295										9.24672	0.390196	0.222435
	9.57823	0.308256	0.253192										5.88729	0.390279	0.188347
	6.58579	0.308712	0.245932										7.08787	0.390497	0.209513
	4.82844	0.308909	0.254955										6.03428	0.391398	0.263848
	6.36187	0.308987	0.277508										6.66442	0.392651	0.211749
	5.04665	0.309116	0.214249										7.31836	0.392981	0.22028
	8.67106	0.30914	0.215388										8.11525	0.393203	0.221501
	7.89501	0.309227	0.220298										5.47304	0.394742	0.212106
	5.82108	0.309392	0.246722										7.1332	0.395873	0.256437
	7.87682	0.310169	0.230957										5.86055	0.396705	0.251281
	4.64432	0.310429	0.258842										8.79871	0.399037	0.223199
	10.3617	0.310636	0.240707										9.01872	0.39996	0.218908
	5.9648	0.310809	0.286887										6.68527	0.400686	0.213213
	5.95747	0.310981	0.272686										7.47523	0.403098	0.219964
	9.99736	0.310986	0.247924										9.0351	0.403796	0.22964
	7.28259	0.311186	0.239292										8.67365	0.404826	0.223932
	5.24185	0.311418	0.234604										7.05197	0.405887	0.258932
	6.89494	0.31175	0.249444										6.73427	0.405997	0.235493
	6.7513	0.311934	0.247653										6.15681	0.406253	0.233514
	8.11177	0.312794	0.24406										10.0881	0.406634	0.206007
	7.07324	0.313074	0.262802										5.4324	0.410552	0.256903
	8.52629	0.314047	0.24207										7.23309	0.411436	0.214584
	7.43927	0.314537	0.23823										7.4498	0.411605	0.265924
	7.8326	0.314704	0.255563										7.0806	0.412908	0.244936
	6.56034	0.315044	0.262345										6.66026	0.413361	0.235614
	7.99078	0.315061	0.214123										8.95173	0.413539	0.202205
	6.53615	0.315115	0.277852										8.95022	0.413724	0.211107
	7.43682	0.315139	0.277904										10.5961	0.414931	0.23762
	8.50619	0.315174	0.217696										5.23802	0.415508	0.225886
	4.65889	0.315284	0.213773										10.5636	0.417738	0.244984
	9.53137	0.31531	0.22937										6.23731	0.418113	0.221264
	5.60895	0.315656	0.279468										9.22116	0.419992	0.218471
	6.9931	0.315899	0.259959										7.91169	0.420092	0.21963
	6.42776	0.316129	0.250623										10.9678	0.422764	0.21485
	7.73993	0.316361	0.246643										7.64774	0.424478	0.256603
	8.23259	0.316593	0.237692										6.75031	0.424646	0.220198
	6.35375	0.316749	0.231252										7.91888	0.425036	0.218867
	6.48724	0.316854	0.220857										8.74649	0.425074	0.216081
	4.81168	0.31687	0.252363										9.58443	0.42558	0.21713
	7.79252	0.317502	0.242946										10.7539	0.425905	0.194079
	6.32286	0.317767	0.265751										9.13629	0.427723	0.215622
	9.54363	0.318106	0.245953										8.20628	0.427974	0.224917
	6.27137	0.318291	0.222561										8.05402	0.428185	0.210995
	6.95652	0.318617	0.234289										7.12884	0.430028	0.235234
	6.81195	0.318808	0.259911										6.9989	0.430332	0.225764
	6.92078	0.31899	0.20562										10.0072	0.43044	0.267155
	4.56974	0.318997	0.207503										9.95229	0.430504	0.225848
	5.92852	0.319251	0.241804										7.53726	0.43051	0.223899
	9.8776	0.319266	0.238234										6.31985	0.431418	0.208384
	5.48541	0.319304	0.174468										6.53414	0.432049	0.232542
	7.81993	0.319517	0.235167										6.10337	0.434068	0.243673
	5.9949	0.3198	0.18554										9.59148	0.435058	0.21685
	7.15088	0.320045	0.262037										7.51582	0.435109	0.211464
	5.90515	0.320152	0.224681										7.09631	0.435158	0.231356
	7.8695	0.321079	0.245144										8.10813	0.436826	0.319161
	8.31141	0.321206	0.237881										10.3517	0.437484	0.223909
	8.90258	0.321255	0.225521										8.01113	0.440423	0.223424
	9.49674	0.321517	0.237721										5.77724	0.442211	0.249322
	7.95708	0.321593	0.224256										8.06631	0.444812	0.205181
	9.68929	0.321827	0.245365										8.74114	0.445337	0.226968
	5.40465	0.322054	0.225962										8.70496	0.446607	0.213209
	6.59312	0.322524	0.260582										5.34929	0.447029	0.204394
	7.09196	0.322716	0.228751										8.13486	0.448789	0.242995
	6.82971	0.322734	0.221218										6.39676	0.448808	0.231238
	10.5359	0.32274	0.220846										9.79134	0.449307	0.210623
	8.47984	0.32348	0.243228										8.30137	0.451358	0.237287
	7.71874	0.323586	0.248632										9.22497	0.456621	0.244968
	7.41861	0.323596	0.21946										7.23911	0.458763	0.309069
	6.75845	0.32385	0.285063										8.68439	0.461154	0.21055
	9.40824	0.323866	0.244957										7.01123	0.461307	0.223699
	6.01881	0.323955	0.237217										9.63344	0.462586	0.233008
	9.18318	0.324119	0.220434										8.59165	0.463181	0.223509
	6.64388	0.324502	0.239369										7.5138	0.463434	0.23066
	5.96434	0.324597	0.253676										8.47369	0.464186	0.187004
	8.60159	0.324891	0.227173										6.37888	0.465279	0.211459
	6.55248	0.324943	0.252898										10.486	0.466436	0.207701
	5.64674	0.324993	0.237281										8.44574	0.46665	0.238192
	6.91292	0.325313	0.252996										9.43543	0.469325	0.214107
	8.10454	0.325491	0.194967										8.36323	0.469544	0.238923
	8.6576	0.325701	0.217286										5.32556	0.469969	0.290864
	6.43938	0.325913	0.229778										6.74614	0.470349	0.199335
	7.88487	0.325924	0.158002										9.319	0.473734	0.223339
	9.01649	0.326448	0.217166										7.3955	0.474418	0.255721
	5.8608	0.327497	0.235292										6.96929	0.474731	0.212946
	5.74113	0.327505	0.238519										8.28226	0.475856	0.200255
	7.43086	0.32772	0.257546										7.05516	0.476552	0.239223
	5.94104	0.327978	0.208368										10.5114	0.47853	0.218111
	7.03608	0.328016	0.223252										8.65933	0.480971	0.23874
	4.30996	0.328169	0.250692										8.42255	0.481649	0.226092
	5.62571	0.328524	0.313802										8.18727	0.485685	0.384028
	8.1267	0.328642	0.264713										9.25938	0.486752	0.222163
	6.72557	0.328666	0.219828										6.75776	0.487331	0.219173
	4.76673	0.328918	0.242513										12.3084	0.489181	0.183342
	6.37433	0.329575	0.196792										9.25128	0.490779	0.235933
	7.64854	0.330476	0.272274										11.1705	0.491686	0.230237
	5.75839	0.330555	0.226214										7.63567	0.491851	0.222127
	7.23579	0.330722	0.180688										10.1638	0.492076	0.228531
	10.0654	0.330799	0.259221										7.28267	0.494447	0.206448
	7.35836	0.330811	0.292504										4.24137	0.494776	0.258798
	6.29342	0.331407	0.260685										10.616	0.495557	0.225378
	6.58559	0.331565	0.214225										12.2897	0.496285	0.230313
	8.77184	0.331653	0.226062										6.94718	0.496536	0.218178
	6.28625	0.332071	0.286519										7.64963	0.49751	0.249533
	6.13383	0.332127	0.223224										8.996	0.499767	0.223008
	9.07455	0.332441	0.236729										9.0835	0.500218	0.204282
	7.85282	0.33247	0.257903										6.14519	0.500317	0.231109
	10.0399	0.332688	0.250603										9.39623	0.500399	0.221557
	8.52594	0.333211	0.250729										8.11358	0.501723	0.211557
	7.36576	0.333485	0.31378										10.6989	0.50585	0.223901
	8.13254	0.334919	0.23503										8.79579	0.506518	0.210158
	8.78024	0.335238	0.291827										6.464	0.507926	0.24796
	5.78115	0.335604	0.205489										8.35671	0.50899	0.221142
	7.46883	0.335677	0.23507										8.32313	0.51007	0.239158
	5.2765	0.336102	0.258673										6.21075	0.512427	0.236855
	6.64367	0.3363	0.233914										8.54206	0.517096	0.217148
	6.9118	0.336484	0.266241										9.10209	0.518973	0.187106
	9.78912	0.337407	0.244324										11.6911	0.519335	0.189134
	10.0776	0.337484	0.24361										8.75187	0.519608	0.228814
	9.73672	0.337533	0.225167										7.42378	0.521391	0.262141
	6.34616	0.339496	0.247756										8.93568	0.522851	0.243888
	5.97083	0.339917	0.256817										8.01755	0.524667	0.216457
	7.79774	0.339948	0.234498										7.22163	0.525127	0.217194
	8.16384	0.340005	0.27331										4.24714	0.526412	0.230617
	7.30849	0.340507	0.206976										4.4909	0.526503	0.316995
	6.76911	0.340593	0.278025										9.04273	0.533688	0.224006
	8.9007	0.340623	0.229926										10.7416	0.533826	0.225877
	7.57218	0.340932	0.22972										6.91122	0.534796	0.243237
	7.59919	0.34098	0.248059										5.92644	0.535107	0.229503
	10.4059	0.341916	0.250213										9.88189	0.537048	0.21159
	6.63437	0.342336	0.232713										8.20758	0.537734	0.24066
	4.61906	0.34342	0.25437										9.66528	0.545986	0.234128
	7.43209	0.343879	0.244302										6.67353	0.546136	0.199559
	5.94573	0.344154	0.258095										8.13842	0.546233	0.206607
	8.18312	0.344436	0.238217										8.11945	0.550176	0.262173
	7.49851	0.345189	0.270655										6.82898	0.55469	0.239981
	5.59957	0.345297	0.256295										8.05792	0.556009	0.193131
	6.49051	0.345531	0.24196										10.4429	0.556948	0.222548
	8.98465	0.345754	0.216543										9.49294	0.55844	0.198094
	9.5934	0.3458	0.281412										11.0431	0.563729	0.216946
	5.46261	0.346911	0.254474										7.53569	0.567675	0.227338
	7.40663	0.347273	0.21844										8.37673	0.570877	0.263407
	8.45831	0.347414	0.221553										8.99964	0.580085	0.185612
	5.75073	0.347584	0.255882										6.86346	0.59309	0.252728
	7.72264	0.348133	0.299488										5.87885	0.593957	0.234353
	7.90161	0.348383	0.24782										9.28074	0.596375	0.207859
	8.16097	0.348513	0.258955										6.97221	0.601402	0.194493
	9.16655	0.348739	0.233565										10.9435	0.604497	0.217679
	9.80789	0.349201	0.258694										9.77555	0.606142	0.21655
	6.95194	0.349432	0.271405										7.78717	0.61139	0.214272
	6.10492	0.34978	0.209717										10.1803	0.611601	0.208784
	10.1242	0.349863	0.25452										6.51706	0.61319	0.292384
	7.60952	0.351254	0.245911										7.89237	0.621392	0.229719
	9.37537	0.351943	0.241508										9.28727	0.626415	0.217207
	6.95473	0.351951	0.24713										5.94823	0.631192	0.200952
	5.33716	0.352992	0.253758										6.1887	0.634672	0.214558
	5.90897	0.353055	0.192598										7.92115	0.640632	0.206605
	6.18092	0.353286	0.237688										11.758	0.651906	0.209621
	8.9524	0.354644	0.243184										6.08329	0.675031	0.193776
	6.6857	0.354669	0.251614										7.39417	0.685455	0.2341
	9.32222	0.35521	0.234423										11.4897	0.692623	0.227514
	7.97791	0.356256	0.251567										9.12363	0.693052	0.187321
	7.90427	0.357036	0.265921										8.57885	0.701799	0.214934
	7.56566	0.357104	0.262758										7.63599	0.714055	0.283066
	8.25174	0.357139	0.250429										9.418	0.736226	0.219511
	7.78139	0.357895	0.226414										6.04791	0.741621	0.200949
	8.66901	0.358535	0.22493										7.44075	0.751836	0.221629
	8.82037	0.358817	0.242575										6.35742	0.846916	0.250421
	8.37956	0.359068	0.277834										5.66285
	8.35008	0.359389	0.227756										5.9397
	8.05178	0.360421	0.248294										6.41752
	8.23343	0.360667	0.275851										4.4737
	8.32843	0.361136	0.236623										4.45339
	5.70676	0.362768	0.212872										4.46325
	8.31632	0.363618	0.252514										5.45501
	7.08274	0.364313	0.255007										6.16689
	8.84568	0.364448	0.265881										4.86916
	8.1954	0.36445	0.260119
	5.33442	0.364625	0.265095
	8.62707	0.365275	0.216027
	7.14104	0.366168	0.247448
	5.46733	0.366705	0.252369
	9.80973	0.367057	0.220013
	6.65114	0.367526	0.228184
	8.11244	0.36833	0.253131
	9.8443	0.368635	0.271776
	7.38936	0.36908	0.252774
	7.86701	0.369454	0.230958
	9.38587	0.370308	0.231404
	10.2476	0.370896	0.241716
	7.67665	0.371222	0.247391
	8.28011	0.371289	0.229218
	9.60673	0.371993	0.216368
	9.57986	0.372213	0.233608
	5.46259	0.372537	0.232672
	4.37008	0.373573	0.254932
	11.2046	0.378078	0.240386
	9.09842	0.378565	0.221383
	8.92731	0.379572	0.223294
	6.68515	0.379742	0.239731
	6.86439	0.38024	0.250506
	10.9521	0.381545	0.232978
	7.47939	0.381959	0.305466
	9.48951	0.382967	0.227455
	5.39451	0.383421	0.193424
	7.04751	0.384848	0.275245
	7.32634	0.385653	0.221976
	8.93395	0.386665	0.198239
	6.89894	0.38688	0.261253
	8.03799	0.387024	0.281943
	9.26887	0.387322	0.239856
	8.89137	0.388168	0.208838
	8.81154	0.388492	0.237556
	9.07529	0.391882	0.210294
	9.6028	0.392223	0.239998
	5.7142	0.392786	0.247601
	8.18692	0.392853	0.271399
	6.19331	0.395348	0.218776
	5.91901	0.396119	0.25309
	9.13404	0.396199	0.233354
	8.39983	0.396537	0.256267
	5.92809	0.396928	0.306995
	8.21433	0.397802	0.269034
	6.54589	0.398868	0.245947
	9.87228	0.398885	0.224184
	9.74352	0.398965	0.301831
	8.27852	0.401949	0.261889
	6.81127	0.402895	0.2833
	6.62297	0.402922	0.254886
	6.03441	0.40328	0.262656
	6.36546	0.403386	0.207257
	7.91633	0.405269	0.233443
	8.06416	0.407212	0.214612
	6.37713	0.409458	0.263134
	7.29569	0.409926	0.247814
	6.94534	0.415435	0.248909
	5.5075	0.4196	0.292722
	7.37333	0.420524	0.2025
	9.92717	0.422771	0.233356
	9.17446	0.424028	0.246565
	8.09736	0.42492	0.256813
	5.9029	0.434215	0.2568
	9.08725	0.435575	0.22314
	7.83202	0.437134	0.145837
	7.22318	0.43737	0.244586
	8.77393	0.441156	0.268027
	10.4718	0.441673	0.221062
	9.16461	0.441685	0.23672
	7.88993	0.442909	0.315286
	5.5072	0.446663	0.221921
	8.79549	0.45431	0.233829
	6.29045	0.459317	0.262698
	9.30097	0.460876	0.212935
	6.38037	0.461544	0.207589
	8.5156	0.469328	0.247005
	5.39024	0.470635	0.150242
	9.33348	0.485764	0.244377
	5.23967	0.499711	0.340401
	8.95242	0.501043	0.220014
	9.93878	0.553272	0.235121
	6.43965	0.656517	0.27435
	9.02505	0.67352	0.248802
	7.0866
	3.73701
	6.1625
	7.16148
	5.73828
	6.72744
	5.88672
	6.34873
	5.03231
	5.6433
	4.64017
	10.2472
	4.62777
	6.08392
	6.89351
	5.82364
	5.90155
	9.66097
	9.13759
	4.52053
	5.46489
	6.10177
	5.72756
	4.91449
	6.28965
	5.44036
	6.41673
	5.76265
	7.31711
	5.47404
	5.30562
	6.36528
	5.77277
	5.62807
	6.27931
	5.05841
	5.35279
	5.35888
	6.03043
	5.63658
	6.2806
	4.60873
	4.54614
	4.20851
	5.60277
	5.51898
	6.14502
	6.15518
	6.14955
	4.85837
	6.30658
	4.78436
	5.97196
	4.70504
	5.66059
	4.14793
	5.84663

## Sheet: Fig 1d
PomY-mCh daughter cell intensity divided by mother cell intensity
Data set 1
frame_no	cellid	ancestors	length	area	cell_signal_int	spot_area	signal_int	rel_signal_int	diffuse_signal_int	cell area-cluster area	average diffuse signal	% of mothercell					Mother cell int	added cell singal int		Daughter /mother
1	1		8.56862	7.3189	48116	0.3042	12285	0.25532	35831	7.0147	5107.99			1			48116				0
2	2	1	5.41889	4.51029	25741				25741	4.51029	5707.17	111.73		2	1			41286		0.858051	85.8051		Summed daughter cell intensity [% of mother cell]
2	3	1	4.45998	3.64668	15545				15545	3.64668	4262.78	83.4532		3	1						0		111.64
2	4		7.77563	6.55761	48119	0.215475	9711	0.201812	38408	6.34214	6056			4			48119				0		109.812
3	5	4	4.55171	3.74368	20017				20017	3.74368	5346.88	88.2905		5	4			37401		0.777261	77.7261		109.665
3	6	4	4.0808	3.32532	17384				17384	3.32532	5227.76	86.3236		6	4						0		108.435
3	7		7.51063	6.2792	56561	0.2704	13992	0.247379	42569	6.0088	7084.44			7			56561				0		106.131
3	8		9.05642	7.65855	210532	0.240825	23820	0.113142	186712	7.41773	25171.1			8			210532				0		104.74
4	9		8.6923	7.33341	52645	0.2704	12240	0.232501	40405	7.06301	5720.65			9			52645				0		103.525
4	10		7.80811	6.65674	49542	0.2704	12540	0.253119	37002	6.38634	5793.93			10			49542				0		103.476
4	11	7	4.01351	3.20708	25761	0.1183	4291	0.16657	21470	3.08878	6950.96	98.1159		11	7			52744		0.932515	93.2515		100.704
4	12	7	4.60876	3.76319	26983				26983	3.76319	7170.25	101.211		12	7						0		100.558
4	13	8	5.29075	4.28881	105469				105469	4.28881	24591.7	97.6982		13	8			181676		0.862938	86.2938		99.3819
4	14	8	5.05141	4.08229	76207				76207	4.08229	18667.7	74.1635		14	8						0		98.5714
4	15		7.16603	6.0524	53059	0.257725	13722	0.258618	39337	5.79467	6788.48			15			53059				0		97.6179
5	16	9	4.8177	3.92682	17893				17893	3.92682	4556.61	79.652		16	9			39458		0.749511	74.9511		97.6001
5	17	9	5.05801	4.09714	21565				21565	4.09714	5263.43	92.0076		17	9						0		97.3053
5	18	10	3.99957	3.19604	18489				18489	3.19604	5784.97	99.8453		18	10			41220		0.832021	83.2021		96.7842
5	19	10	4.7188	3.8568	22731				22731	3.8568	5893.74	101.723		19	10						0		96.3294
5	20		8.45939	7.11914	56666	0.266175	12804	0.225956	43862	6.85297	6400.44			20			56666				0		94.4598
5	21		8.22118	6.99491	59335	0.367575	18464	0.311182	40871	6.62733	6167.04			21			59335				0		94.3288
5	22		7.70489	6.53435	56367	0.333775	14985	0.265847	41382	6.20058	6673.89			22			56367				0		94.0254
5	23	15	4.18188	3.34716	27460				27460	3.34716	8203.96	120.851		23	15			52301		0.985714	98.5714		93.2515
5	24	15	3.99149	3.24068	24841				24841	3.24068	7665.36	112.917		24	15						0		93.1891
6	25	20	4.35085	3.49003	26753				26753	3.49003	7665.55	119.766		25	20			54586		0.963294	96.3294		92.8331
6	26	20	5.0605	4.17146	27833				27833	4.17146	6672.25	104.247		26	20						0		92.6307
6	27	21	4.62206	3.72233	20619				20619	3.72233	5539.28	89.8207		27	21			39326		0.662779	66.2779		92.1674
6	28	21	4.49306	3.6993	18707				18707	3.6993	5056.9	81.9989		28	21						0		89.7686
6	29	22	4.48863	3.61836	28061				28061	3.61836	7755.18	116.202		29	22			51952		0.921674	92.1674		89.5781
6	30	22	4.1146	3.37614	23891				23891	3.37614	7076.43	106.032		30	22						0		89.5591
6	31		8.60643	7.32214	69716	0.266175	13626	0.19545	56090	7.05596	7949.3			31			69716				0		87.4688
7	32		8.59808	7.39154	44042	0.2704	10712	0.243222	33330	7.12114	4680.43			32			44042				0		86.2938
7	33		7.94038	6.76195	43600	0.240825	10422	0.239037	33178	6.52113	5087.77			33			43600				0		86.2196
7	34		7.85309	6.56487	32048	0.181675	6180	0.192836	25868	6.38319	4052.52			34			32048				0		85.8051
7	35	31	4.73411	3.8362	23494				23494	3.8362	6124.29	77.0418		35	31			57108		0.819152	81.9152		85.6762
7	36	31	4.94857	4.06467	33614				33614	4.06467	8269.79	104.032		36	31						0		84.9428
7	37		10.1257	8.79355	64418	0.338	14473	0.224673	49945	8.45555	5906.77			37			64418				0		84.6136
8	38	32	4.60797	3.81758	19797				19797	3.81758	5185.74	110.796		38	32			41602		0.944598	94.4598		84.5525
8	39	32	4.99275	4.14171	21805				21805	4.14171	5264.73	112.484		39	32						0		83.9822
8	40	33	4.44297	3.57215	18755				18755	3.57215	5250.34	103.195		40	33			34205		0.784518	78.4518		83.2021
8	41	33	4.46403	3.63477	15450				15450	3.63477	4250.62	83.5457		41	33						0		82.9074
8	42	34	4.88757	3.94619	17030				17030	3.94619	4315.56	106.491		42	34			28708		0.895781	89.5781		82.8634
8	43	34	4.05315	3.27462	11678				11678	3.27462	3566.22	88		43	34						0		82.8505
8	44		9.16991	7.85228	71954	0.3549	17276	0.240098	54678	7.49738	7292.95			44			71954				0		82.7642
8	45		8.14989	6.91684	63045	0.1859	8020	0.127211	55025	6.73094	8174.93			45			63045				0		82.389
8	46		9.13117	7.64732	49198	0.2704	12978	0.263791	36220	7.37692	4909.91			46			49198				0		82.1616
8	47	37	6.27229	5.18601	37480	0.088725	2428	0.0647812	35052	5.09728	6876.6	116.419		47	37			70739		1.09812	109.812		81.9152
8	48	37	4.98833	4.1118	33259				33259	4.1118	8088.67	136.939		48	37						0		81.3848
9	49	44	4.88723	3.94797	22962				22962	3.94797	5816.15	79.7503		49	44			54146		0.752509	75.2509		78.6271
9	50	44	5.16356	4.30006	31184				31184	4.30006	7251.99	99.4384		50	44						0		78.54
9	51		8.34085	6.98524	51422	0.240825	12009	0.233538	39413	6.74441	5843.8			51			51422				0		78.4518
9	52	45	4.51999	3.63996	26172				26172	3.63996	7190.19	87.9541		52	45			61532		0.976001	97.6001		77.7261
9	53	45	4.78626	3.89181	35360				35360	3.89181	9085.75	111.142		53	45						0		75.2509
9	54	46	5.13817	4.18383	24968				24968	4.18383	5967.74	121.545		54	46			42151		0.856762	85.6762		74.9511
9	55	46	4.89718	3.93057	17183				17183	3.93057	4371.63	89.0368		55	46						0		74.3657
10	56		4.69541	3.85616	28055				28055	3.85616	7275.37			56			28055				0		68.6926
10	57		9.26482	7.87054	43258	0.249275	8337	0.192727	34921	7.62127	4582.05			57			43258				0		68.094
11	58	57	5.47795	4.50743	23029				23029	4.50743	5109.12	111.503		58	57			44783		1.03525	103.525		66.2779
11	59	57	4.60559	3.82923	21754				21754	3.82923	5681.04	123.985		59	57						0		64.5294
12	60		9.43546	7.83027	35297	0.215475	7218	0.204493	28079	7.61479	3687.43			60			35297				0
12	61		9.98077	8.51612	63413	0.325325	14486	0.228439	48927	8.19079	5973.41			61			63413				0
13	62	60	6.40604	5.13881	15344				15344	5.13881	2985.91	80.9753		62	60			27753		0.786271	78.6271
13	63	60	3.98055	3.15577	12409				12409	3.15577	3932.17	106.637		63	60						0
13	64		10.197	8.50134	195411	0.333775	27298	0.139695	168113	8.16756	20583			64			195411				0
13	65	61	4.93286	3.98396	24891	0.1014	4006	0.160942	20885	3.88256	5379.18	90.052		65	61			70794		1.1164	111.64
13	66	61	6.03952	4.98259	45903	0.283075	13212	0.287824	32691	4.69952	6956.25	116.453		66	61						0
14	67	64	5.92192	4.82072	84610				84610	4.82072	17551.3	85.271		67	64			161899		0.828505	82.8505
14	68	64	5.32752	4.27417	77289	0.1014	6009	0.0777472	71280	4.17277	17082.2	82.9916		68	64						0
14	69		8.48597	7.01219	50924	0.2535	12029	0.236215	38895	6.75869	5754.81			69			50924				0
14	70		8.13124	6.69504	42486	0.169	6446	0.151721	36040	6.52604	5522.49			70			42486				0
15	71	69	4.06183	3.25012	17154				17154	3.25012	5277.96	91.7138		71	69			34981		0.686926	68.6926
15	72	69	4.68919	3.77997	17827				17827	3.77997	4716.18	81.9519		72	69						0
15	73	70	4.29904	3.44957	26516				26516	3.44957	7686.75	139.19		73	70			43963		1.03476	103.476
15	74	70	4.33968	3.44384	17447				17447	3.44384	5066.14	91.7366		74	70						0
18	75		10.3589	8.63354	47662	0.257725	10489	0.22007	37173	8.37582	4438.13			75			47662				0
19	76	75	5.02772	4.12771	14215				14215	4.12771	3443.8	77.5956		76	75			30756		0.645294	64.5294
19	77	75	6.14421	5.03485	16541				16541	5.03485	3285.3	74.0244		77	75						0
20	78		9.3147	7.60085	51501	0.21125	8145	0.158152	43356	7.3896	5867.16			78			51501				0
21	79	78	4.63376	3.73106	16421				16421	3.73106	4401.16	75.0135		79	78			41914		0.813848	81.3848
21	80	78	5.61925	4.44411	25493				25493	4.44411	5736.36	97.7706		80	78						0
22	81		9.95597	8.21945	51864	0.198575	8202	0.158144	43662	8.02088	5443.54			81			51864				0
23	82	81	6.11991	4.92655	22493				22493	4.92655	4565.67	83.8731		82	81			40734		0.7854	78.54
23	83	81	5.04477	4.04912	18241				18241	4.04912	4504.93	82.7574		83	81						0
23	84		9.47312	7.81593	36194	0.169	5711	0.157789	30483	7.64693	3986.31			84			36194				0
24	85	84	4.64432	3.74184	16844				16844	3.74184	4501.53	112.925		85	84			33600		0.928331	92.8331
24	86	84	5.76029	4.64338	16756				16756	4.64338	3608.58	90.5244		86	84						0
27	87		11.2707	9.40972	53952	0.26195	8483	0.157232	45469	9.14777	4970.5			87			53952				0
28	88	87	5.77496	4.69648	26188				26188	4.69648	5576.09	112.184		88	87			52217		0.967842	96.7842
28	89	87	6.19637	4.99103	26029				26029	4.99103	5215.15	104.922		89	87						0
																					0
Data set 2																					0
frame_no	cellid	ancestors	length	area	cell_signal_int	spot_area	signal_int	rel_signal_int	diffuse_signal_int	cell area-cluster area	average diffuse signal	% of mothercell					Mother cell int	added cell singal int		Daughter /mother	#VALUE!
1	1		10.9523	9.07194	36931	0.3042	8794	0.23812	28137	8.76774	3209.15		1				36931				0
2	2	1	5.28979	4.42515	13431				13431	4.42515	3035.15	94.578	2	1				27464		0.743657	74.3657
2	3	1	6.29241	5.23621	14033				14033	5.23621	2679.99	83.511	3	1							0
4	4		11.1971	9.22537	57190	0.316875	11009	0.192499	46181	8.90849	5183.93		4				57190				0
5	5	4	5.98894	4.87843	23571	0.0676	1247	0.052904	22324	4.81083	4640.36	89.5144	5	4				49309		0.862196	86.2196
5	6	4	5.70115	4.58348	25738				25738	4.58348	5615.38	108.323	6	4							0
5	7		9.36175	7.89813	26597	0.198575	3932	0.147836	22665	7.69955	2943.68		7				26597				0
6	8	7	5.31445	4.30622	11230				11230	4.30622	2607.86	88.5918	8	7				24637		0.926307	92.6307
6	9	7	4.92088	4.0624	13407				13407	4.0624	3300.26	112.114	9	7							0
7	10		9.11234	7.54914	33007	0.3042	9259	0.280516	23748	7.24494	3277.87		10				33007				0
7	11		8.36285	7.18252	37332	0.249275	8205	0.219785	29127	6.93324	4201.06		11				37332				0
8	12	10	5.01255	3.97455	12180				12180	3.97455	3064.5	93.4905	12	10				27720		0.839822	83.9822
8	13	10	5.047	4.15199	15540				15540	4.15199	3742.79	114.183	13	10							0
8	14	11	4.67714	3.76765	15353				15353	3.76765	4074.95	96.9981	14	11				30951		0.829074	82.9074
8	15	11	4.37667	3.70177	15598				15598	3.70177	4213.66	100.3	15	11							0
8	16		9.00907	7.69752	22753	0.190125	5029	0.221026	17724	7.5074	2360.87		16				22753				0
9	17	16	4.99001	4.03394	11035				11035	4.03394	2735.54	115.87	17	16				22211		0.976179	97.6179
9	18	16	4.81669	4.0084	11176				11176	4.0084	2788.15	118.098	18	16							0
9	19		9.77448	8.19436	31818	0.2197	6045	0.189987	25773	7.97466	3231.86		19				31818				0
10	20		10.8377	9.15904	25516	0.181675	3915	0.153433	21601	8.97737	2406.16		20				25516				0
10	21	19	5.19872	4.22331	13016				13016	4.22331	3081.94	95.3612	21	19				29917		0.940254	94.0254
10	22	19	5.49201	4.47161	16901				16901	4.47161	3779.62	116.949	22	19							0
11	23		9.63627	7.93326	33652	0.376025	12232	0.363485	21420	7.55724	2834.37		23				33652				0
11	24	20	6.01112	4.89712	13473	0.105625	1883	0.139761	11590	4.79149	2418.87	100.528	24	20				27982		1.09665	109.665
11	25	20	5.80498	4.77272	14509				14509	4.77272	3039.99	126.342	25	20							0
12	26	23	5.32646	4.28307	15423				15423	4.28307	3600.92	127.045	26	23				31360		0.931891	93.1891
12	27	23	5.26795	4.17122	15937				15937	4.17122	3820.7	134.799	27	23							0
12	28		11.939	9.81724	34314	0.308425	8437	0.245876	25877	9.50881	2721.37		28				34314				0
13	29	28	5.92021	4.81898	13840				13840	4.81898	2871.98	105.534	29	28				32368		0.943288	94.3288
13	30	28	7.12203	5.78229	18528				18528	5.78229	3204.27	117.745	30	28							0
13	31		11.9429	10.0104	39197	0.181675	4785	0.122076	34412	9.82868	3501.18		31				39197				0
14	32	31	5.90705	4.84591	16029				16029	4.84591	3307.74	94.4749	32	31				32294		0.82389	82.389
14	33	31	6.83687	5.66629	16265				16265	5.66629	2870.48	81.9861	33	31							0
17	34		9.10297	7.60521	26098	0.071825	1521	0.0582803	24577	7.53338	3262.41		34				26098				0
17	35		10.1947	8.57019	47769	0.22815	7103	0.148695	40666	8.34204	4874.83		35				47769				0
18	36		9.98215	8.24905	30220	0.3042	8566	0.283455	21654	7.94485	2725.54		36				30220				0
18	37	34	4.86383	3.92664	12932				12932	3.92664	3293.4	100.95	37	34				27335		1.0474	104.74
18	38	34	5.14466	4.16499	14403				14403	4.16499	3458.11	105.999	38	34							0
18	39	35	5.57945	4.5302	21878				21878	4.5302	4829.36	99.0673	39	35				39583		0.828634	82.8634
18	40	35	5.63743	4.63098	17705				17705	4.63098	3823.16	78.4266	40	35							0
19	41	36	5.76188	4.68361	11843				11843	4.68361	2528.6	92.7744	41	36				20578		0.68094	68.094
19	42	36	5.2965	4.24811	8735				8735	4.24811	2056.21	75.4422	42	36							0
																					0
Data set 3																					0
frame_no	cellid	ancestors	length	area	cell_signal_int	spot_area	signal_int	rel_signal_int	diffuse_signal_int	cell area-cluster area	average diffuse signal	% of mothercell					Mother cell int	added cell singal int		Daughter /mother	#VALUE!
1	1		7.84449	6.73674	40178	0.24505	7150	0.177958	33028	6.49169	5087.73		1				40178				0
1	2		10.4585	8.90375	55723	0.2366	6208	0.111408	49515	8.66715	5712.95		2				55723				0
2	3	1	4.27954	3.43464	15402				15402	3.43464	4484.31	88.1397	3	1				33253		0.827642	82.7642
2	4	1	4.19221	3.5118	17851				17851	3.5118	5083.15	99.9099	4	1							0
2	5	2	6.0871	5.06597	28548	0.088725	1873	0.0656088	26675	4.97724	5359.39	93.8113	5	2				49905		0.895591	89.5591
2	6	2	5.54303	4.50111	21357				21357	4.50111	4744.83	83.0539	6	2							0
3	7		9.63676	8.00445	51110	0.3211	9009	0.176267	42101	7.68335	5479.51		7				51110				0
4	8	7	5.05877	4.10773	23877				23877	4.10773	5812.7	106.081	8	7				43246		0.846136	84.6136
4	9	7	5.30641	4.35067	19369				19369	4.35067	4451.96	81.2474	9	7							0
4	10		9.78234	8.31945	40329	0.1352	2982	0.0739418	37347	8.18425	4563.28		10				40329				0
4	11		8.30855	6.8375	30244	0.207025	5757	0.190352	24487	6.63048	3693.1		11				30244				0
4	12		9.57101	8.29885	38022	0.2535	6077	0.159829	31945	8.04535	3970.62		12				38022				0
5	13	10	5.50797	4.48189	20884				20884	4.48189	4659.64	102.112	13	10				40554		1.00558	100.558
5	14	10	5.30801	4.40806	19670				19670	4.40806	4462.28	97.7868	14	10							0
5	15		7.70415	6.50533	33357	0.139425	3599	0.107893	29758	6.36591	4674.59		15				33357				0
5	16	11	4.79161	3.86494	16486				16486	3.86494	4265.53	115.5	16	11				30457		1.00704	100.704
5	17	11	4.12595	3.3035	13971				13971	3.3035	4229.16	114.515	17	11							0
5	18	12	5.08652	4.16312	18159				18159	4.16312	4361.87	109.854	18	12				37787		0.993819	99.3819
5	19	12	5.67736	4.74319	19628				19628	4.74319	4138.14	104.219	19	12							0
6	20	15	4.26552	3.45609	17540				17540	3.45609	5075.1	108.568	20	15				35402		1.06131	106.131
6	21	15	4.3846	3.57626	17862				17862	3.57626	4994.61	106.846	21	15							0
9	22		8.5046	7.3151	64498	0.2873	12167	0.188642	52331	7.0278	7446.29		22				64498				0
9	23		8.6318	7.43619	43979	0.308425	9757	0.221856	34222	7.12777	4801.22		23				43979				0
9	24		7.08688	6.02807	30602	0.169	4932	0.161166	25670	5.85907	4381.24		24				30602				0
10	25		8.79879	7.52831	37842	0.333775	9909	0.261852	27933	7.19453	3882.53		25				37842				0
10	26	23	4.6305	3.8159	18247				18247	3.8159	4781.83	99.5961	26	23				37357		0.849428	84.9428
10	27	23	4.92	4.06374	19110				19110	4.06374	4702.56	97.945	27	23							0
10	28	22	4.72218	3.85976	28839				28839	3.85976	7471.71	100.341	28	22				62760		0.973053	97.3053
10	29	22	4.78039	3.95604	33921	0.16055	5278	0.155597	28643	3.79549	7546.58	101.347	29	22							0
10	30	24	3.76615	3.03544	14250				14250	3.03544	4694.54	107.151	30	24				27471		0.897686	89.7686
10	31	24	4.35105	3.54307	13221				13221	3.54307	3731.51	85.1702	31	24							0
11	32	25	4.79585	4.04284	22387				22387	4.04284	5537.44	142.624	32	25				41034		1.08435	108.435
11	33	25	4.79888	4.04607	18647				18647	4.04607	4608.67	118.703	33	25							0
17	34		10.8938	8.99449	43252	0.342225	12939	0.299154	30313	8.65227	3503.48		34				43252				0
18	35	34	6.036	4.90489	22171				22171	4.90489	4520.18	129.02	35	34				37832		0.874688	87.4688
18	36	34	5.80618	4.70932	15661				15661	4.70932	3325.53	94.921	36	34							0
18	37		9.21216	7.64438	67893	0.350675	15019	0.221216	52874	7.2937	7249.27		37				67893				0
19	38	37	5.21404	4.16281	20364				20364	4.16281	4891.89	67.4811	38	37				55782		0.821616	82.1616
19	39	37	5.00123	4.02279	35418				35418	4.02279	8804.34	121.451	39	37							0
23	40		10.6657	8.80824	32057	0.266175	7924	0.247185	24133	8.54206	2825.2		40				32057				0
24	41	40	5.59599	4.43302	12428				12428	4.43302	2803.5	99.2322	41	40				27105		0.845525	84.5525
24	42	40	5.98669	4.83253	14677				14677	4.83253	3037.13	107.501	42	40							0
mCh-PomX daughter cluster intensity divided by mother cluster intensity
data_set	cellid	ancestors	length	signal_int				mother	daughter 1	daughter 2	sum of daughters	Summed daughter cluster intensity [% of mother cluster]
1	1		9.45295	35194				35194	5383	27162	32545	92.4731
1	2	1	5.09732	5383				28995	12216	11059	23275	80.2725
1	3	1	4.98722	27162				37742	16889	16578	33467	88.6731
1	4		10.48	28995				23966	12619	6203	18822	78.5363
1	5		9.68417	37742				42164	18576	23528	42104	99.8577
1	6	4	5.37725	12216				28252	4003	20789	24792	87.7531
1	7	4	5.98895	11059				52856		44984	44984	85.1067
1	8	5	4.79512	16889				42017	18232	19625	37857	90.0992
1	9	5	6.1473	16578				31864	18815	9416	28231	88.5984
1	10		10.316	23966				20381	2144	13956	16100	78.9951
1	11		10.8263	42164				34091		32066	32066	94.06
1	12		8.47156	28252				27203	15004	9194	24198	88.9534
1	13		10.8805	52856				39951	27903	24075	51978	130.104
1	14	10	5.31413	12619				20436	2606	19484	22090	108.094
1	15	10	5.50888	6203				16544	3215	4944	8159	49.317
1	16		11.3325	42017				38013	12298	18047	30345	79.828
1	17		9.33058	31864				20733	3523	13658	17181	82.8679
1	18	11	6.38894	18576				19150	12233	1979	14212	74.2141
1	19	11	5.59574	23528				29939	18109	6636	24745	82.6514
1	20	12	4.39978	4003				43256	5913	29178	35091	81.124
1	21	12	4.93709	20789				26235	18364	5821	24185	92.186
1	22	13	5.88876					54806	22345	16026	38371	70.0124
1	23	13	6.01461	44984				33904	8985	20888	29873	88.1105
1	24	16	5.6953	18232				21514	12185	10804	22989	106.856
1	25	16	6.53828	19625				17914	12145	3368	15513	86.5971
1	26	17	5.53737	18815				59670	33750	14666	48416	81.1396
1	27	17	4.69313	9416				34629	8299	18122	26421	76.2973
1	28		9.91379	20381				52304		44593	44593	85.2573
1	29		11.4959	34091				30501	6534	16053	22587	74.0533
1	30		11.2753	27203				28064	11787	16390	28177	100.403
1	31	28	4.90802	2144				18725		18577	18577	99.2096
1	32	28	6.01625	13956				35724	13824	16057	29881	83.644
1	33		10.9687	39951				47766	17631	17164	34795	72.8447
1	34		11.5536	20436				30611	13450	6912	20362	66.5186
1	35		9.56242	16544				37823	7706	10621	18327	48.4546
1	36	29	5.59053					37516	18703	11123	29826	79.5021
1	37	29	6.88141	32066				49260	16610	27846	44456	90.2477
1	38	30	5.87232	15004				35478	3513	25178	28691	80.8698
1	39	30	5.89269	9194				32538	21365	3543	24908	76.5505
1	40		10.4639	38013				37888		29946	29946	79.0382
1	41	33	5.83233	27903				32849	12831	17895	30726	93.5371
1	42	33	6.22915	24075				52104	51160		51160	98.1882
1	43	34	6.43245	2606				24710	5907	15219	21126	85.4958
1	44	34	6.28659	19484				22179	6750	15095	21845	98.4941
1	45		10.7281	20733				21785	2334	16988	19322	88.6941
1	46	35	6.0362	3215				47512	18704	49124	67828	142.76
1	47	35	4.52386	4944				26819	16292	4785	21077	78.5898
1	48	40	5.62033	12298				15123	6628	4162	10790	71.3483
1	49	40	5.48777	18047				40323	32429	2190	34619	85.8542
1	50	45	6.05394	3523				23301	7696	9703	17399	74.6706
1	51	45	5.60411	13658				36021	31864		31864	88.4595
1	52		10.6452	19150				68259	65650	5374	71024	104.051
1	53		9.77522	29939				37608	31007	5054	36061	95.8865
1	54	52	6.12203	12233				64202	57401	4075	61476	95.754
1	55	52	5.51636	1979				134195	121975		121975	90.8938
1	56		10.9231	43256				25376	11721	13356	25077	98.8217
1	57	53	4.8475	18109				29896	27638		27638	92.4472
1	58	53	5.70584	6636				27227	13685	9308	22993	84.4493
1	59	56	5.57763	5913				43111	8113	26309	34422	79.8451
1	60	56	6.22479	29178				37944		35673	35673	94.0149
1	61		10.3178	26235				56870	17146	26098	43244	76.0401
1	62	61	6.37074	18364				52096	33995	13939	47934	92.0109
1	63	61	4.73481	5821				29772	10434	11193	21627	72.6421
1	64		12.0896	54806				20363	17772	4660	22432	110.161
1	65	64	7.30461	22345				31692	2250	18674	20924	66.023
1	66	64	6.45247	16026				32100	19790	6025	25815	80.4206
1	67		12.6711	33904				38219	8416	20669	29085	76.1009
1	68	67	6.14958	8985
1	69	67	6.78389	20888
2	1		9.70971	21514
2	2		10.7759	17914
2	3	1	4.86102	12185
2	4	1	5.63408	10804
2	5		11.2222	59670
2	6	2	5.35878	12145
2	7	2	6.26233	3368
2	8	5	5.41395	33750
2	9	5	6.44418	14666
2	10		11.1973	34629
2	11	10	5.50924	8299
2	12	10	6.53969	18122
2	13		10.8428	52304
2	14		11.8558	30501
2	15		11.4014	28064
2	16	13	5.58052
2	17	13	6.06427	44593
2	18	14	6.22625	6534
2	19	14	6.48174	16053
2	20	15	5.7475	11787
2	21	15	6.26584	16390
2	22		11.6545	18725
2	23		11.9512	35724
2	24	22	5.37597
2	25	22	7.24214	18577
2	26	23	6.03175	13824
2	27	23	6.68616	16057
2	28		10.0149	47766
2	29	28	5.49039	17631
2	30	28	5.31092	17164
2	31		11.8493	30611
2	32	31	6.15246	13450
2	33	31	6.71144	6912
2	34		10.8316	37823
2	35	34	6.29028	7706
2	36	34	4.9857	10621
2	37		11.5004	37516
2	38	37	5.96965	18703
2	39	37	6.37868	11123
2	40		12.3801	49260
2	41	40	6.10547	16610
2	42	40	6.38588	27846
3	1		9.78998	35478
3	2	1	5.09093	3513
3	3	1	5.52841	25178
3	4		12.8047	32538
3	5	4	6.62431	21365
3	6	4	6.94896	3543
3	7		10.1059	32849
3	8		9.9901	37888
3	9		10.1912	52104
3	10		10.185	24710
3	11		10.1486	22179
3	12	8	5.13875
3	13	8	5.78079	29946
3	14	7	5.21328	12831
3	15	7	5.65165	17895
3	16		10.3653	21785
3	17		9.55046	47512
3	18	9	5.83634	51160
3	19	9	5.14506
3	20	10	5.55388	5907
3	21	10	5.58554	15219
3	22	11	6.02914	6750
3	23	11	4.83011	15095
3	24	16	5.59826	2334
3	25	16	5.84637	16988
3	26		9.6514	26819
3	27	17	4.64657	18704
3	28	17	6.07828	49124
3	29		11.0419	15123
3	30	26	5.44138	16292
3	31	26	5.09063	4785
3	32	29	5.82072	6628
3	33	29	6.16438	4162
3	34		11.1758	40323
3	35	34	5.7725	32429
3	36	34	5.73108	2190
3	37		12.075	23301
3	38	37	6.72325	7696
3	39	37	6.56252	9703
4	1		9.98769	36021
4	2	1	5.20856	31864
4	3	1	5.92689
4	4		10.8764	68259
4	5		9.80669	37608
4	6	4	6.31675	65650
4	7	4	5.55892	5374
4	8	5	6.2073	31007
4	9	5	4.90183	5054
4	10		10.3067	64202
4	11		12.1878	134195
4	12	10	5.68279	57401
4	13	10	5.72123	4075
4	14	11	6.90464	121975
4	15	11	6.09537
4	16		11.5349	25376
4	17		9.52073	29896
4	18		9.21794	27227
4	19		9.10986	43111
4	20		11.783	37944
4	21		11.3336	56870
4	22	16	5.97346	11721
4	23	16	6.44454	13356
4	24	17	5.5711	27638
4	25	17	5.0617
4	26	18	4.93608	13685
4	27	18	5.09023	9308
4	28		10.9999	52096
4	29		10.2195	29772
4	30	19	5.10438	8113
4	31	19	4.78771	26309
4	32	20	5.95648
4	33	20	6.44843	35673
4	34	21	6.5869	17146
4	35	21	6.14313	26098
4	36	28	6.00612	33995
4	37	28	5.93726	13939
4	38	29	5.22877	10434
4	39	29	5.69588	11193
4	41		9.86822	20363
4	42		11.5928	31692
4	43	41	5.31686	17772
4	44	41	5.76344	4660
4	45	42	5.71279	2250
4	46	42	6.91964	18674
4	47		10.6027	32100
4	48	47	6.15431	19790
4	49	47	5.75151	6025
4	50		10.7175	38219
4	51	50	5.94432	8416
4	52	50	5.5717	20669
	Cell
Time [h]	1	2	3	4	5	6	7	8	9	10	11	12	13	14	15	16	17	18	19	20	Intensity of mCh-PomX cluster syncronized by cell division
0.5	16516	7839	5003	0	31963	11798	22844	24880	12966	4889	21179	5374	3238	28993	3543	28303	5353	18135	25263	0
1	17912	4210	6817	0	35460	11146	21666	19224	12159	2647	18626	6482	3105	34001	4009	33064	6340	16433	23642	0
1.5	16838	5488	6431	0	28273	12094	18857	20602	12270	3974	20217	8685	2310	32346	6159	31807	5693	14470	24030	0
2	17398	7941	5971	8216	33341	12587	20557	19316	12920	4561	20573	8645	4266	33408	7398	30736	6787	17031	25307	2181
2.5	17541	9476	7099	0	25440	11668	19894	21177	10613	4000	19482	9427	5536	28637	9918	31056	7331	14840	25172	3058
3	17037	8513	6872	0	25698	14601	18044	21300	10541	5348	21044	8940	5452	28614	11031	33629	8896	16773	25429	3585
3.5	19816	11883	8319	1702	23607	16344	19335	19810	14685	6470	18949	10354	6985	31500	13485	34445	9326	17360	29455	3946
4	19345	12777	10347	11842	32326	17888	20385	19022	14136	7602	19064	11434	9163	28669	15386	36281	11251	18020	29511	4393
4.5	18385	14802	19206	19840	32495	14162	20462	20305	14612	9165	31718	18266	9338	35241	20159		8824	22758		4645
5	17866	12929	14479	10427	37162		26029	18481	17958		28988	24862	11244	33153	19605		10923	19019		4763
5.5	21175	19260		19969	33404		14388	38548	19697		33320	30764	12620	35834	20633		13417	18921		5376
6	37322				40865			22982	18023			38673	15356				16268			5888
6.5									20689				16195				12119			5964
									20507				17712				13535
	Intensity of mCh-PomX cluster syncronized by cell division
											Cell
Time [h]	1	2	3	4	5	6	7	8	9	10	11	12	13	14	15	16	17	18	19	20	Intensity of PomY-mCh cluster syncronized by cell division
0	4417	2606	0	0	5176	0	0	0	0	0	0	0	3553	0	0	0	0	0	0	0
0.5	5330	3224	0	0	4989	0	0	1484	0	1501	0	0	4674	0	0	0	0	0	0	0
1	4691	2266	0	0	5991	0	0	0	4400	1123	0	0	4051	0	0	0	0	0	0	0
1.5	5453	2930	0	0	5443	1230	0	2485	8079	1389	0	0	5746	0	0	0	0	0	0	0
2	6701	3238	2069	2135	7148	1073	2221	0	5987	1400	0	1511	6190	1550	0	0	1149	1738	0	0
2.5	5632	4945	4220	2405	5354	1708	5105	3187	9271	2426	0	2336	6251	2515	3419	2162	0	2543	0	0
3	8355	4911	6179	4106	10982	2308	10767	4553	13360	3225	2664	3769	5726	2901	3710	3040	1788	6091	0	1946
3.5	7735	5485		6715	11822	3615	9989	7697	18448	3203	4638	5886	11604	4854	9590	3661	3086	4360	3722	3447
4	8426	5521		7966		2876		10433	17878	3661	4673	7654	7776	4346	14209	6050	2577		5434	4145
4.5	12437	9873		9585		6100		6251	23724	3563			10028		12946	5241	4267		7364	6134
5		11263		12090		6949			20957	6051					13878				15609
5.5		7909								6730									10275
6																			12063
6.5																			11653
	Intensity of PomY-mCh cluster syncronized by cell division

## Sheet: Fig1e
Total cellular intensity of mCh-PomX
								Cell
Time	Mean	STDEV	Total cells	count	in%			1	2	3	4	5	6	7	8	9	10	11	12	13	14	15	16	17	18	19	20	21	22	23	24	25	26	27	28	29	30	31	32	33	34	35	36	37	38	39	40	41	42
0.5	32300.5	12160.2	71	71	100			35151	25869	20877	64477	51789	28155	38322	42563	27535	20987	40723	22355	18863	47344	24013	46658	22315	36424	44090	23040	22187	28324	22703	22270	17590	62394	28332	50543	18894	32043	31732	19032	48585	69505	59361	30338	17593	19789	37821	27129	31809	34600
1	34028	12932.2	71	71	100			34534	11654	23988	76208	51750	27356	41029	39512	24946	27403	40016	26376	16287	51540	27843	52161	21974	33227	46284	23595	22746	25677	25460	31046	16382	52342	34848	52132	23084	32513	45377	25871	48044	70295	60923	35203	18056	23044	38776	21974	35855	32698
1.5	36394.4	13336.9	71	71	100			33772	13892	26791	65818	44924	29051	40538	39788	24177	25731	41738	33533	15813	54223	28031	56482	20455	34021	50987	23826	23316	27274	43812	34404	14841	58902	44592	52302	37553	32253	42205	26703	51776	79484	61054	36129	17168	20565	44934	38775	33550	35658
2	38125	12930.5	71	71	100			35058	16168	33407	64718	52177	31611	43585	38198	25687	28154	44642	31670	17618	60413	30152	54087	23251	37075	52855	24764	23027	30294	38609	40771	17048	58949	43239	58422	47122	34347	52925	25225	50467	72896	64127	37685	18712	26631	47178	29543	35492	39526
2.5	40033.2	12823.2	71	71	100			36051	19850	28646	68626	45643	34191	43274	45722	26563	29167	46890	32941	17605	55574	40538	54995	25210	35902	51995	26288	25562	32755	39094	43175	18368	59769	44287	60450	39051	30460	54913	32959	57258	82526	70978	44233	26267	27936	52353	36185	42217	45486
3	41935	13393.7	71	71	100			45486	20861	32775	62025	47449	35670	43942	45026	26960	32840	52540	34152	18442	57078	39377	59440	26290	39437	58955	27550	26520	35011	42519	45713	19095	62907	54555	59868	38435	31246	49977	31721	62604	100830	65459	43640	28361	34137	47381	37043	41488	47604
3.5	44633.3	13247.1	71	71	100			41226	28877	32440	76718	49501	41596	41270	53940	32758	34187	55766	37553	24618	57961	45396	62955	29859	44811	58267	33630	27890	39186	47701	44481	18458	61805	49107	64186	43659	33664	54531	32640	58473	90824	69035	49671	29264	36333	53497	46156	45483	43838
4	47482.4	12400.1	71	71	100			45882	32883	34416	74887	59078	42389	50330	64553	32573	36803	53297	40317	28500	60456	48724	65619	33275	48052	62434	41998	27361	41640	47969	44091	21668	59406	52114	71094	43091	33741	56863	36896	63850	72825	68255	56388	56686	42015	59693	44063	50809	49512
4.5	49172.4	11899.8	69	69	100			48576	36821	42956	65866	61214	40963	47255	77783	35341	35947	58648	44500	29825	62350	52666		31447	49731		42048	31134	44899	41278	46556	20988	63431	52105	68039	56838	37191	66160	38189	58362	76408	66438	56854	46622	46552	50822	51010	54312	48450
5	50937.4	12150.3	64	64	100			58159	38551	45338	72869	67811		57772	59248	39648		64000	53932	34982	63200	53439		33883	52386		42516	34084	48109	37685	51169	24388	60249	59549	73688	54369		74003	39119	70825			55354	31516	46117	54059	53974	51109	53372
5.5	53507.6	11264.2	54	54	100			58057	44654			72063		44501	64386	43125		66701	63064	38141	67129	59730		38327	52856		47725	37405			55178	27118	62566	59546	77902	46511				68051			58442	45942	47239	60307	60253	59744	57857
6	52657.1	13844.1	32	32	100			66482				76306			60608	42376			71478	44285				40394				39068			57172	26322	62838	50585	85150								63791	41622	43664	62667	65000
6.5	51503.5	18563.1	13	13	100											41534				38301				37669							60886	28277		60988	92951										47656		67941
Total cytoplasmic intensity of mCh-PomX
								Cell
Time	Mean	STDEV	Total cells	count	in%			1	2	3	4	5	6	7	8	9	10	11	12	13	14	15	16	17	18	19	20	21	22	23	24	25	26	27	28	29	30	31	32	33	34	35	36	37	38	39	40	41	42
0.5	17815.7	2828.28	71	71	100			18635	18030	15874	14049	19826	16357	15478	17683	14569	16098	19544	16981	15625	18351	20470	18355	16962	18289	18827	16223	13890	20181	17019	20138	17590	16685	15501	13649	14662	14726	15505	16901	15979	16999	21307	14668	17593	16615	20075	24863	18749	13811
1	19408.1	4602.06	71	71	100			16622	7444	17171	17363	16290	16210	19363	20288	12787	24756	21390	19894	13182	17539	23834	19097	15634	16794	22642	17525	12419	18270	20786	27318	16382	18198	19842	14331	16814	15084	24530	24293	17326	18705	25789	17591	18056	19864	20815	19689	20324	15785
1.5	21249.4	6085.88	71	71	100			16934	8404	20360	20505	16651	16957	21681	19186	11907	21757	21521	24848	13503	21877	21872	24675	14762	19551	26957	16276	13390	20110	37801	29556	14841	17647	25213	17091	30251	15965	22367	23739	20964	19816	22258	17389	17168	16001	25517	36284	17489	15610
2	22775.5	6015.05	71	71	100			17660	8227	27436	18741	18836	19024	23028	18882	12767	23593	24069	23025	13352	27005	22754	23351	16464	20044	27548	17940	13243	23424	33021	36569	14867	20371	22939	20651	38763	14094	31413	22711	22100	22437	27540	20200	18712	21601	27600	24908	21344	19671
2.5	24180.9	5723	71	71	100			18510	10374	21547	18558	20203	22523	23380	24545	15950	25167	27408	23514	12069	26937	30620	23939	17879	21062	26823	18014	12961	25212	32983	37664	15310	20854	22186	24892	28258	14797	33629	23889	21956	40282	26919	22172	26267	21300	33966	31178	24193	21653
3	25620.7	5986.44	71	71	100			28449	12348	25903	19216	21751	21069	25898	23726	16419	27492	31496	25212	12990	28464	28346	25811	17394	22664	33526	17760	14865	25956	34968	37966	15510	24275	29184	24161	26656	13876	27810	27627	23776	46466	31979	24438	24580	25868	27847	28458	25786	20919
3.5	27414.6	6283.21	71	71	100			21410	16994	24121	25350	25894	25252	21935	34130	18073	27717	36817	27199	17633	26461	31911	28510	20533	27451	28812	22508	15394	27278	40380	36923	14512	20206	24495	26033	24187	15563	29987	27577	27445	40892	35259	27437	25027	23502	33889	36969	27739	20651
4	28080.2	6023.72	71	71	100			26537	20106	24069	27664	26752	24501	29945	45531	18437	29201	34233	28883	19337	31787	33338	29338	22024	30032	32923	25060	15495	23565	26589	35572	17275	23168	23342	27141	22271	16112	27184	31573	22980	32522	30652	29742	51496	26400	37257	31258	30583	25279
4.5	28764.8	6128.71	69	69	100			30191	22019	23750	26627	28719	26801	26793	57478	20729	26782	26930	26234	20487	27109	32507		22623	26973		25342	17726	25660	33807	35705	16343	23715	24795	27469	24429	19276	24396	31382	28437	32307	34632	28547	39947	30568	27101	37577	31854	26962
5	30202.4	5070.05	64	64	100			40293	25622	30859	28559	30649		31743	40767	21690		35012	29070	23738	30047	33834		22960	33367		27290	19741	28743	31032	38835	19625	23635	26295	29553	26053		29011	32415	29306			25123	25940	26837	28495	38554	29633	30648
5.5	30932.5	4841.57	54	54	100			36882	25394			38659		30113	25838	23428		33381	32300	25521	31295	39097		24910	33935		30771	22140			40341	21742	25062	26283	30487	30344				35187			26868	38256	29965	29581	29884	34031	29666
6	30227.2	5482.88	32	32	100			29160				35441			37626	24353			32805	28929				24126				23473			39759	20434	26030	25907	30989								35683	34280	29833	32780	33915
6.5	27700.2	5515.87	13	13	100											20845				22106				25550							35757	22313		28834	32262										29905		33066
Total cluster intensity of mCh-PomX
								Cell
Time	Mean	STDEV	Total cells	count	in%			1	2	3	4	5	6	7	8	9	10	11	12	13	14	15	16	17	18	19	20	21	22	23	24	25	26	27	28	29	30	31	32	33	34	35	36	37	38	39	40	41	42
0.5	15582.1	11731.9	71	66	92.9577			16516	7839	5003	50428	31963	11798	22844	24880	12966	4889	21179	5374	3238	28993	3543	28303	5353	18135	25263	6817	8297	8143	5684	2132		45709	12831	36894	4232	17317	16227	2131	32606	52506	38054	15670		3174	17746	2266	13060	20789
1	15492.7	11831.5	71	67	94.3662			17912	4210	6817	58845	35460	11146	21666	19224	12159	2647	18626	6482	3105	34001	4009	33064	6340	16433	23642	6070	10327	7407	4674	3728		34144	15006	37801	6270	17429	20847	1578	30718	51590	35134	17612		3180	17961	2285	15531	16913
1.5	16049.2	11392.3	71	67	94.3662			16838	5488	6431	45313	28273	12094	18857	20602	12270	3974	20217	8685	2310	32346	6159	31807	5693	14470	24030	7550	9926	7164	6011	4848		41255	19379	35211	7302	16288	19838	2964	30812	59668	38796	18740		4564	19417	2491	16061	20048
2	15568.7	10948.3	71	70	98.5915			17398	7941	5971	45977	33341	12587	20557	19316	12920	4561	20573	8645	4266	33408	7398	30736	6787	17031	25307	6824	9784	6870	5588	4202	2181	38578	20300	37771	8359	20253	21512	2514	28367	50459	36587	17485		5030	19578	4635	14148	19855
2.5	16311.8	10479.8	71	69	97.1831			17541	9476	7099	50068	25440	11668	19894	21177	10613	4000	19482	9427	5536	28637	9918	31056	7331	14840	25172	8274	12601	7543	6111	5511	3058	38915	22101	35558	10793	15663	21284	9070	35302	42244	44059	22061		6636	18387	5007	18024	23833
3	16547.4	10523.8	71	70	98.5915			17037	8513	6872	42809	25698	14601	18044	21300	10541	5348	21044	8940	5452	28614	11031	33629	8896	16773	25429	9790	11655	9055	7551	7747	3585	38632	25371	35707	11779	17370	22167	4094	38828	54364	33480	19202	3781	8269	19534	8585	15702	26685
3.5	17464.6	10386.5	71	70	98.5915			19816	11883	8319	51368	23607	16344	19335	19810	14685	6470	18949	10354	6985	31500	13485	34445	9326	17360	29455	11122	12496	11908	7321	7558	3946	41599	24612	38153	19472	18101	24544	5063	31028	49932	33776	22234	4237	12831	19608	9187	17744	23187
4	19402.2	10924.7	71	71	100			19345	12777	10347	47223	32326	17888	20385	19022	14136	7602	19064	11434	9163	28669	15386	36281	11251	18020	29511	16938	11866	18075	21380	8519	4393	36238	28772	43953	20820	17629	29679	5323	40870	40303	37603	26646	5190	15615	22436	12805	20226	24233
4.5	20407.7	10281.4	69	69	100			18385	14802	19206	39239	32495	14162	20462	20305	14612	9165	31718	18266	9338	35241	20159		8824	22758		16706	13408	19239	7471	10851	4645	39716	27310	40570	32409	17915	41764	6807	29925	44101	31806	28307	6675	15984	23721	13433	22458	21488
5	20735	10706.7	64	64	100			17866	12929	14479	44310	37162		26029	18481	17958		28988	24862	11244	33153	19605		10923	19019		15226	14343	19366	6653	12334	4763	36614	33254	44135	28316		44992	6704	41519			30231	5576	19280	25564	15420	21476	22724
5.5	22575.1	9730.48	54	54	100			21175	19260			33404		14388	38548	19697		33320	30764	12620	35834	20633		13417	18921		16954	15265			14837	5376	37504	33263	47415	16167				32864			31574	7686	17274	30726	30369	25713	28191
6	22429.9	11477.5	32	32	100			37322				40865			22982	18023			38673	15356				16268				15595			17413	5888	36808	24678	54161								28108	7342	13831	29887	31085
6.5	23803.3	14644.1	13	13	100											20689				16195				12119							25129	5964		32154	60689										17751		34875
Total cellular intensity of PomY-mCh
								cell
Time	Mean	STDEV	Total cells	count	in%			1	2	3	4	5	6	7	8	9	10	11	12	13	14	15	16	17	18	19	20	21	22	23	24	25	26	27	28	29	30	31	32	33	34	35	36	37	38	39	40	41	42
0.5	19782.1	13104.8	181	181	100			17944	15636	28253	18971	28417	11007	29635	17956	25401	13320	11010	24160	25519	14207	11233	21791	20166	13920	13565	12396	20283	14931	17058	12491	19899	12852	11602	18383	16840	17687	9783	19046	104396	16688	12131	19336	73127	20413	9335	16586	25207	10662
1	21906.6	15093.5	181	181	100			23009	15200	35889	18544	26630	11649	33865	16803	24238	15034	11645	23446	30832	14932	9518	21541	19857	16482	16413	16092	22504	16391	15877	19691	23670	13631	11626	18432	23257	20361	11964	20278	116273	14993	11239	22476	85776	19825	9142	19514	29799	8555
1.5	23792.7	15296.2	181	181	100			24299	14300	37474	20335	30684	11477	33328	19151	28849	14610	13667	25300	33186	16411	11530	26895	24415	18319	19405	16648	29168	19152	20703	22132	28417	12676	10637	21746	27963	16816	19784	22293	117749	17627	15426	26757	88422	22177	11759	22365	28545	8156
2	26225.3	15453.6	181	181	100			33994	15837	40681	23633	34417	14996	38232	19952	34978	18378	13988	27574	41262	21473	12125	27407	24615	20493	21114	17477	32875	22511	20810	26076	29020	15083	10938	21320	29262	17011	24231	23501	118425	20707	18525	27766	89081	21526	10609	21429	28413	9256
2.5	28330.6	16018	181	181	100			35017	17774	51500	26597	36280	16917	42923	20978	36784	20612	18281	30331	43201	18641	15873	29189	31685	24055	21107	18295	40533	23559	21832	22567	30325	13562	12228	22905	28112	13410	26360	27673	121542	21881	17403	31399	92200	25285	13110	24373	23741	10410
3	30854.3	17247.8	181	181	100			24309	22452	55676	28887	39284	19811	53539	22940	38075	19683	23568	34860	44703	21543	18808	31089	34662	27523	27339	21766	42572	23262	29199	28744	31981	15229	13171	29263	28354	17080	17944	35161	137239	20086	21154	34671	92262	26110	15685	27966	25976	12234
3.5	35324.6	20144	181	181	100			27554	25220	52152	36689	46133	23336	65526	28509	39779	23691	25480	35633	46321	25117	24471	32189	35144	30936	28593	26524	48530	33868	31698	33779	38711	20788	13164	34542	35022	21502	27511	39290	158718	24782	22878	33330	116452	34679	16469	29938	29856	15950
4	39575.6	22399.9	170	170	100			33360	27933		42529	61503	24187	66636	40426	49123	21867	35104	39101	57814	32791	29059	33798	44286	24619	30377	28054	51795			38939	46679	21823	15534	34707	35823	17889	36410		169189	26710	29317	40593	122163	37941	16322	34569	36151	17324
4.5	44380.1	28299.2	141	141	100			30413	24706		45403		23071		43704	53720	27508	35714	46957	62694	31347		38333	51324			30646				33472	64038	24477	16042		40483	22811			194379	28962		46354	128659		18916	39624	45227	17789
5	50683.2	34502.9	111	111	100			35451	34677		53198		28206		37511	54379	30416			72836	37868		44532									63725	23666	22302		48018	25602			207209	29654			138996			39848	53381	20418
5.5	53188.1	26238.7	73	73	100				33111		57349		34887			54414	36083				43096											74363				65104					37411			149591			31005	60951	27374
6	47860.4	16728.6	47	47	100				30621							59929	33376																			59227					39340								28865
6.5	57763.5	19470.7	23	23	100																															73438													29409
Total cytoplasmic intensity of PomY-mCh
								cell
Time	Mean	STDEV	Total cells	count	in%			1	2	3	4	5	6	7	8	9	10	11	12	13	14	15	16	17	18	19	20	21	22	23	24	25	26	27	28	29	30	31	32	33	34	35	36	37	38	39	40	41	42
0.5	19033.5	12741.4	181	181	100			13527	13030	28253	18971	23241	11007	29635	17956	19948	13320	11010	24160	21966	14207	11233	21791	20166	13920	13565	12396	20283	12822	17058	12491	19899	12852	11602	18383	16840	17687	9783	19046	100249	12601	12131	19336	73127	20413	9335	16586	19392	10662
1	21193.3	15138.4	181	181	100			17679	11976	35889	18544	21641	11649	33865	15319	20621	13533	11645	23446	26158	14932	9518	21541	19857	16482	16413	16092	22504	13869	15877	19691	23670	13631	11626	18432	23257	20361	11964	20278	116273	11459	11239	22476	85776	19825	9142	19514	23906	8555
1.5	22873.9	14363.5	181	181	100			19608	12034	37474	20335	24693	11477	33328	19151	24015	13487	13667	25300	29135	16411	11530	26895	24415	18319	19405	16648	29168	15806	19210	22132	28417	12676	10637	21746	27963	16816	19784	22293	109858	13706	15426	26757	84022	22177	11759	22365	23377	8156
2	24892.3	14162.1	181	181	100			28541	12907	40681	23633	28974	13766	38232	17467	30255	16989	13988	27574	35516	21473	12125	27407	24615	20493	21114	17477	32875	18515	18931	26076	29020	15083	10938	21320	29262	17011	24231	22125	108553	16485	18525	27766	81002	21526	10609	20218	25416	9256
2.5	26372.9	14655.8	181	181	100			28316	14536	49431	24462	29132	15844	40702	20978	30870	19212	18281	28820	37011	18641	14759	27481	25893	22786	19889	18295	37435	21241	19692	21017	30325	13562	11079	21167	28112	13410	26360	25552	111180	17446	17403	29601	86213	25285	13110	22441	19487	10410
3	27895	14857.8	181	181	100			18677	17507	51456	26482	33930	18103	48434	19753	32369	17257	23568	32524	38452	21543	16205	31089	28170	26098	25269	20329	38949	19895	24500	26229	28562	13067	13171	26720	28354	17080	16122	29069	116196	15122	19092	32640	82991	25135	15685	25514	23055	12234
3.5	30880.2	17520.7	181	181	100			19199	20309	45973	32583	35151	21028	54759	23956	31519	20466	22816	31864	40595	22889	21733	29378	28292	28524	26884	22996	42883	29088	27007	30878	35001	17748	11376	28451	35022	19556	24113	30471	137582	19251	20867	30566	103092	33032	15314	26317	22943	14838
4	33621.8	19067.8	170	170	100			25625	22448		35814	49681	20572	56647	32729	40172	18664	30466	33215	46210	29050	23871	30960	31719	21946	26642	24432	47295			34085	37089	18162	12448	30347	32101	14442	28974		144343	20775	23694	36164	103715	35292	14088	29809	28471	15327
4.5	37308.6	24365.1	141	141	100			21987	19185		37437		20195		33271	46118	23847	31041	39303	54918	25766		34214	32315			25385				29126	49829	18427	13465		35049	18666			166670	22190		41215	110781		15783	33514	35602	16399
5	40828.2	27600.6	111	111	100			23014	24804		43613		22106		31260	45617	26853			62808	29524		39855									50779	18425	18035		40654	19468			164215	23020			115272			31678	38732	17341
5.5	42137.5	22455.1	73	73	100				21848		45259		27938			43871	30032				33247											60485				49495					29367			128634			19504	45756	23688
6	38184.5	12668.7	47	47	100				22712							45184	26646																			48952					33412								24927
6.5	45090	15420.4	23	23	100																															61375													24178
Total cluster intensity of PomY-mCh
								cell
Time	Mean	STDEV	Total cells	count	in%			1	2	3	4	5	6	7	8	9	10	11	12	13	14	15	16	17	18	19	20	21	22	23	24	25	26	27	28	29	30	31	32	33	34	35	36	37	38	39	40	41	42
0.5	3796.36	1710.83	181	33	18.232			4417	2606			5176				5453				3553									2109											4147	4087							5815
1	3617.29	1686.11	181	32	17.6796			5330	3224			4989			1484	3617	1501			4674									2522												3534							5893
1.5	3837.59	1836.94	181	41	22.6519			4691	2266			5991				4834	1123			4051									3346	1493										7891	3921			4400				5168
2	3505.37	2181.91	181	63	34.8066			5453	2930			5443	1230		2485	4723	1389			5746									3996	1879									1376	9872	4222			8079			1211	2997
2.5	3159.05	2109.03	181	93	51.3812			6701	3238	2069	2135	7148	1073	2221		5914	1400		1511	6190		1114	1708	5792	1269	1218		3098	2318	2140	1550			1149	1738				2121	10362	4435		1798	5987			1932	4254
3	3820.25	2944.23	181	125	69.0608			5632	4945	4220	2405	5354	1708	5105	3187	5706	2426		2336	6251		2603		6492	1425	2070	1437	3623	3367	4699	2515	3419	2162		2543			1822	6092	21043	4964	2062	2031	9271	975		2452	2921
3.5	4573.25	3243.42	181	157	86.7403			8355	4911	6179	4106	10982	2308	10767	4553	8260	3225	2664	3769	5726	2228	2738	2811	6852	2412	1709	3528	5647	4780	4691	2901	3710	3040	1788	6091		1946	3398	8819	21136	5531	2011	2764	13360	1647	1155	3621	6913	1112
4	6045.35	3917.19	170	161	94.7059			7735	5485		6715	11822	3615	9989	7697	8951	3203	4638	5886	11604	3741	5188	2838	12567	2673	3735	3622	4500			4854	9590	3661	3086	4360	3722	3447	7436		24846	5935	5623	4429	18448	2649	2234	4760	7680	1997
4.5	7071.52	4779.09	141	135	95.7447			8426	5521		7966		2876		10433	7602	3661	4673	7654	7776	5581		4119	19009			5261				4346	14209	6050	2577		5434	4145			27709	6772		5139	17878		3133	6110	9625	1390
5	9855.05	7474.45	111	110	99.0991			12437	9873		9585		6100		6251	8762	3563			10028	8344		4677									12946	5241	4267		7364	6134			42994	6634			23724			8170	14649	3077
5.5	11050.6	5157.43	73	73	100				11263		12090		6949			10543	6051				9849											13878				15609					8044			20957			11501	15195	3686
6	9675.92	4843.44	47	47	100				7909							14745	6730																			10275					5928								3938
6.5	12673.5	5706.28	23	23	100																															12063													5231
[truncated: 139 more columns]

## Sheet: Fig1f
cellular fluorescence concentration of mCh-PomX
								Cell
Time	Mean	STDEV	Total cells	count	in%			1	2	3	4	5	6	7	8	9	10	11	12	13	14	15	16	17	18	19	20	21	22	23	24	25	26	27	28	29	30	31	32	33	34	35	36	37	38	39	40	41	42
0.5	6861.9	2735.5	71	71	100			8142.56	5416.65	4828.96	16987.1	10377.5	5981.48	8014.72	11391.3	7028.77	3821.46	7511.22	4951.37	4267.64	9660.72	4149.33	10365.2	4952.97	6848.02	7362.98	4693.86	5963.26	5157.56	4841.36	5461.18	4618.08	12482.2	6471.81	12911.2	4352.5	5756.81	6972.5	3953.02	10960.1	14696	11194.6	6925.73	4085.36	4866.52	7611.41	5862.18	7020.46	8521.36
1	6695.26	2663.78	71	71	100			7718.23	2356.06	5086.03	18550.4	10152.3	5398.52	7761.85	9926.56	5964.11	4425.19	6873.49	5385.2	3693.62	9690.28	4577.49	10583.5	4653.61	5878.96	7097.07	4518.29	5880.23	4269.22	4864.37	7160.5	4214.96	9690.2	7270.58	12218.1	4883.77	5648.62	8997.59	5039.89	9932.45	13068.8	10870.3	7570.57	4058.04	5305.15	7342.77	4469.42	7334.74	7380.2
1.5	6698.09	2459.97	71	71	100			7278.84	2602.96	5196.93	15195.9	8453.04	5278.59	7268.12	9597.13	5602.78	3929.9	6681.51	6585	3534.52	9256.89	4322.16	10415.5	4132.73	5594.71	7263.13	4130.33	5715.43	4128.29	7940.95	7361.81	3635.69	10147.1	8577.78	11322.7	7478.49	5231.49	8011.37	4819.55	9916.67	13636.5	10274.3	7584.53	3596.02	4341.24	7985.41	7504.58	6387.57	7308.43
2	6577.57	2235.51	71	71	100			7403.56	2814.62	5942.59	14138.1	9544.72	5159.55	7068.09	8634.97	5942.89	3906.39	6592.79	5689.25	3808.49	9740.72	4312.29	9082.56	4432.19	5591.61	7145.75	4228.79	5297.48	4070.99	6630.88	8035.85	4008.14	9580.24	7935.92	11913	8760.45	5256.83	9399.88	4217.24	8991.98	11606.5	9926.49	7288.62	3741.25	5356.4	7771.32	5429.84	6246.84	7328.85
2.5	6525.23	2117.01	71	71	100			7340.06	3399.79	4998.93	14033.8	8009.9	5149.08	6521.24	9456.52	5853.61	3789.17	6621.91	5776.15	3742.08	8363.1	5523.64	8723.69	4456.66	5055.85	6609.82	4116.38	5502.64	4189.76	6460.51	8199.46	4154.06	9022.22	7534.13	11636.5	6627.17	4416.83	8927	5218.15	9680.08	12122	10289.5	8046.68	4836.47	5196.58	8187.25	6214.61	6925.96	7783.19
3	6442.46	2006.03	71	71	100			8580.59	3384.67	5330.37	11972.1	8029.59	4911.38	6226.55	8688.92	5681.56	3921.64	7129.78	5512.75	3817.64	7959.79	5026.92	8744.12	4306.45	5140.36	6904.49	4100.33	5557.15	4286.76	6438.99	8222.44	4028.07	8958.91	9002.35	10646.9	6316.42	4145.48	7894.26	4829.6	9849.55	13710.2	9121.16	7349.76	4984.62	5852.44	6709.11	6164.68	6214.35	7704.93
3.5	6466.39	1926.07	71	71	100			7433.1	4300.72	4761.08	13257.6	8322.3	5286.35	5495.48	9643.88	6720.68	3764.05	7248.23	5735.46	4662.55	7992.38	5610.24	8727.4	4730.01	5450.79	6563.1	4512.42	5359.6	4431.7	6750.52	7533.32	3706.04	8369.36	7682.61	10839.7	6754.4	4321.12	8231.48	4673.21	8407.3	11602.5	9036.34	8007.45	4826.22	5918.16	7346.31	7194.53	6541.4	6686.4
4	6479.24	1777.25	71	71	100			7667.9	4735.8	4840.3	12257.5	9118.39	4970.81	6224.99	10770.8	6377.68	3867.29	6704.24	5804.18	5069.66	7516.3	5690.51	8506.55	4901.4	5493.99	6509.28	5233.82	4996.71	4510.64	6433.04	6807.83	4117.37	7451.75	7791.19	11034.9	6036.97	4003.84	7951.6	5027.41	8642.18	9003.06	8646.35	8179.91	8589.89	6408.08	7525.97	6366.88	6610.25	7020.44
4.5	6372.65	1606.62	69	69	100			7701.65	4868.91	5423.28	9955.52	8857.14	4457.4	5666.8	11687.9	6308.12	3639.03	7032.17	5969.89	4946.87	7341.47	5791.88		4355.98	5238.36		4988.3	5267.14	4455.62	5312.29	6601.33	3657.41	7606.78	7385.69	10020.6	7473.39	4233.97	8724.78	4902.75	7368.3	8570.48	7895.79	7854.43	6579.92	6718.39	6205.33	7008.07	6841.94	6634.29
5	6297.09	1540.27	64	64	100			8449.19	4764.6	5499.75	10295	9378.71		6356.28	8344.58	6877.34		7288.97	6765.74	5413.18	6800.65	5555.76		4303.36	5156.55		4588.52	5435.67	4554.13	4530.08	6900.13	4171.9	6902.81	7901.82	10238.2	6871.9		9113.13	4740.1	8348.21			7130.14	4220.42	6261.08	6297.86	6904.87	5876.22	6848.21
5.5	6334.69	1288.05	54	54	100			7835.31	5319.57			9088.39		5015.71	8614.65	6822.54		7130.66	7382.72	5485.95	6976.08	5959.55		4608.08	4955.28		4929.18	5651.97			6976.09	4427.39	6916.33	7471.22	10218.7	5663.45				7527.67			7117.88	5839.93	6003.49	6537.28	7254.43	6553.2	7020.97
6	6209.55	1568.87	32	32	100			8320.18				8902.39			7691.67	6332.16			7879.31	5846.74				4590.67				5513.52			6947.78	3991.95	6650.27	6075.63	10780.8								7334.31	5042.47	5289.22	6501.38	7457.77
6.5	6043.8	2040.1	13	13	100											5722.62				4857.17				3952.56							7014.66	3947.47		7057.11	11147.4										5456.57		7386.29
cytoplasmic fluorescence concentration of mCh-PomX
								Cell
Time	Mean	STDEV	Total cells	count	in%			1	2	3	4	5	6	7	8	9	10	11	12	13	14	15	16	17	18	19	20	21	22	23	24	25	26	27	28	29	30	31	32	33	34	35	36	37	38	39	40	41	42
0.5	4046.07	608.77	71	71	100			4643.95	4013.13	3828.9	4431.39	4426.15	3697.37	3547.41	5577.7	4036.8	3063.2	3906.18	3934.12	3646.61	4184.74	3621.72	4523.41	3915.38	3764.42	3477.81	3450.59	3962.75	3868.22	3800.47	5042.85	4618.08	4000.68	3837.11	4144.1	3510.86	2884.29	3695.08	3589.15	4178.05	4246.75	4639.15	3666.79	4085.36	4226.49	4362.79	5482.65	4444.74	3845.57
1	4054.94	819.793	71	71	100			4043.3	1554.05	3804.24	5327.83	3666.86	3415.35	3964.08	5641.89	3268.42	4086.96	3946.19	4233.4	3087.07	3788.08	4007.47	4433.47	3462.76	3208.89	3783.13	3491.52	3484.55	3183.02	4134.91	6477.4	4214.96	3760.22	4449.64	3953.85	3741.18	2853.07	5274.92	4795.64	4020.93	3984.56	5122.82	4099.65	4058.04	4715.24	4200.37	4089	4483.09	3869.04
1.5	4161.1	1086.16	71	71	100			3944.29	1635.52	4097.19	5464.4	3516.05	3301.61	4205.81	5135.44	2984.32	3426.88	3700.41	5126.17	3100.17	4134.42	3472.01	5120.7	3126.64	3429.59	4144.34	2942.18	3530.95	3173.83	7124.23	6531.09	3635.69	3486.72	5255.81	4283.78	6339.02	2800.68	4548.48	4388.32	4479.19	3976.11	4270.94	4033.22	3596.02	3512.49	4886.99	7151.11	3589.59	3526.13
2	4169.06	1009.91	71	71	100			4078.82	1499.48	5059.15	4803.46	3918.06	3310.57	4003.2	4674.73	3190.79	3362.24	3811.38	4306.2	3001.44	4842.38	3361.9	4319.63	3278.37	3228.75	4018.14	3171.03	3262.24	3253.06	5880.25	7417.67	3591.7	3702.11	4526.01	4918.66	7544.2	2378.58	5988.09	3870.76	4300.24	4021.51	4672.52	4224.45	3741.25	4497.57	4864.61	4717.15	3994.31	4001.6
2.5	4176.14	928.082	71	71	100			4107.91	1891.79	3916.01	4554.51	3891.69	3578.62	3755.2	5546.71	3793.91	3354.2	4108.4	4328.37	2696.11	4434.24	4326.66	4196.77	3290.95	3124.02	3648.95	2939.39	3038.81	3329.27	5627.44	7396.17	3578.73	3530.75	4047.78	5387.55	5029.96	2282.68	5844.26	4013.02	4150.68	6453.56	4428.62	4500.4	4836.47	4124.24	5612.15	5514.75	4277.35	4063.48
3	4166.17	893.656	71	71	100			5801.32	2095.37	4353.34	4269.66	4029.42	3078.26	3908.4	4989.41	3651.99	3383.73	4542.31	4234.28	2809.43	4304.19	3756.46	4254.48	2989.95	3124.45	4176.43	2750.5	3320.69	3279.87	5499.57	7093.11	3386.52	3866.6	5203.98	4785.84	4601.09	1968.99	4737.43	4314.52	4245.9	7055.86	4813.03	4461.86	4425.24	4646.85	4186.03	4926.48	4095.68	3758.52
3.5	4212.6	923.726	71	71	100			4195.86	2661.59	3667.49	5174.04	4671.99	3418.48	3094.97	6547.17	4033	3154.41	4988.02	4350.61	3487.52	4029.03	4122.36	4418.11	3412.55	3531.51	3501.99	3161.68	3147.35	3199.64	5927.11	6480.51	3016.1	3097.76	4213.73	4911.62	4095.26	2139.21	4878.11	4061.33	4367.96	5724.34	4996.56	4820.38	4233.65	4108.05	4943.37	5995.47	4272.42	3442.64
4	4092.83	963.122	71	71	100			4753.8	3051.64	3532	5192.33	4566.81	3072.57	3910.07	8117.68	3889.85	3197.66	4542.78	4376.38	3622.11	4263.25	4093.54	4196.26	3429.83	3650.59	3685.78	3326.14	3008.46	2736.8	3887.39	5720.09	3394.34	3199.49	3876.58	4805.1	3430.83	2028.89	4128.18	4416.52	3558	4325.57	4276.6	4706.85	7998.01	4348.76	5000.97	4739.41	4277.45	3874.52
4.5	3991.62	958.501	69	69	100			5156.32	3076.62	3209.03	4466.75	4574.91	3073.19	3400.82	9216.03	3992	2834.9	3529.42	3797.05	3560.21	3496.37	3784.15		3259.6	3085.6		3185.22	3202.55	2719.74	4495.01	5324.28	2950.05	3166.42	3801.45	4530.43	3588.88	2336.03	3634.33	4155.07	3875.5	3897.12	4396.16	4330.53	5796.86	4734.93	3564.62	5417.27	4333.39	3947.72
5	3979.11	703.079	64	64	100			6183.88	3308.34	3922.27	4511.5	4706.5		3739.3	6108.83	4076		4308.89	3993.99	3884.02	3498.86	3696.12		3057.15	3459.99		3090.4	3337.15	2892.08	3827.53	5467.4	3472.57	2960.08	3779.49	4591.21	3611.12		4027.26	4045.83	3821.64			3551.1	3554.16	3951.81	3601.52	5193.24	3649.94	4196.36
5.5	3919.14	576.749	54	54	100			5333.37	3233.47			5317.59		3516.27	3892.76	4053.17		3882.49	4095.23	3883.15	3555	4096.01		3153.53	3349.94		3324.65	3549.33			5366.87	3673.86	3062.23	3578.47	4503.22	3914.37				4192.08			3575.98	5008.17	4056.49	3492.93	3905.99	4009.67	3930.47
6	3813.57	641.888	32	32	100			4112.53				4562.05			5091.76	3948.1			3949.14	4044.99				2903.58				3491.71			5112.55	3203.68	3035.8	3286.75	4428.04								4418.11	4253.13	3792.37	3706.16	4216.2
6.5	3500.31	578.495	13	13	100											3118.98				2980.66				2798.8							4469.85	3221.3		3564.78	4407.3										3599.99		3909.02
Total cluster intensity of mCh-PomX
								Cell
Time	Mean	STDEV	Total cells	count	in%			1	2	3	4	5	6	7	8	9	10	11	12	13	14	15	16	17	18	19	20	21	22	23	24	25	26	27	28	29	30	31	32	33	34	35	36	37	38	39	40	41	42
0.5	40190.8	12848.7	71	66	92.9577			54293.2	27692.3	28193.9	80646.1	62522.4	41678	54614.8	43946	42039.4	20663.6	50634.2	27062.8	23949.7	56247.9	26205.6	63799.4	30902	39379	43966.2	32928.4	38505.6	29651.3	26906.5	25230.8		55197.4	37961.5	59403.5	25683.5	37602.7	45722.7	20175.1	53593	72252.6	53612.3	41209.7		23476.3	48278.6	24378.7	41771.9	44328.6
1	40474.2	12827.7	71	67	94.3662			49296.8	26931.1	33614.4	69292.6	54147.7	34711.9	53979.4	50000.7	44966.7	19578.4	46405.5	32642.6	22270	49371.6	29652.4	53236.7	30624.3	39287.6	44060.9	29931	33948.1	26971.3	22577	31513.1		60762.6	44958.4	58861.7	26982.2	37164	53055.9	23343.2	58164.3	75374.4	61598.1	49041.4		24279.4	55209.4	22534.5	43761.6	48229.8
1.5	40372.5	12082.7	71	67	94.3662			48601.5	27636.9	34593.9	78284.5	48845.5	32902.1	44632	50270.2	37716.1	20012.6	46912.6	35441.7	19526.6	57133.3	33130.7	52645.3	24952.9	38053.9	46619.5	31910.4	34549.3	26494.1	28454.4	32784.4		55480.1	48281.5	55932.6	29292.9	35046.8	56570.9	22630.3	56974.9	70613	53077.9	41453.3		25121.8	47872.3	26799.4	42238	44346.6
2	40362.9	11519.7	71	70	98.5915			42894.5	30811.9	30069.2	68013.3	50585.6	33101.9	49648.6	50239.9	40236.7	23989.5	45086.6	39349.1	24040.6	53427.2	33037.8	55959.9	30309.3	40310.1	46795.5	34364.8	34055	28526.9	26991.9	29251.7	19119	59291.5	53385.9	53532.2	34709.9	33289	55951.6	22038.1	59947.2	71945.5	64624.2	44983.3		29763.3	49296.2	28869.5	41858	41587.7
2.5	40543.1	11074.5	71	69	97.1831			43247	26700.5	31115.5	61401.1	50177.5	33678.7	48542.7	51673.3	31796.9	20581.4	47537.4	34863.2	24264.7	50207.3	37862.2	51764.3	32738.6	41322.7	48835	32104	33138.7	30781.5	32142	31814.1	21287.9	54180.3	55649	61883	39300.9	37828.8	53591.8	24962.2	56456.1	74616.3	53753.4	38678.1		31413	53727.8	29627.2	41019.6	46237.3
3	40650.8	10342.1	71	70	98.5915			42898.1	31483	34606.6	62933.6	50267.5	34907.7	41870.3	49915.1	42286.6	21454.2	48357.6	37122.4	26335	51307.2	38395.4	46008.8	30964.1	40100.4	49741.3	37373.5	39408.3	35719.9	30814.1	37420.6	22329.5	51952.7	56121.2	62142.4	40404.8	35441.7	48134.2	24846	51341.1	70699	62891	41695.9	27966	31066	47664.2	36944.6	41293.9	43558.5
3.5	40419	10247.4	71	70	98.5915			44668.4	36058.3	35160.6	57895.7	58202.7	33933.4	45763.3	52097.3	37373.5	21876.6	60607.7	35009.3	31193.5	46022.4	38454.4	45292.6	31533.4	38763	45270.1	33321.8	39968	37579.5	28879.7	36507.7	23349.1	48264.3	42520.6	61430.6	34914.8	35116.9	51409.1	26050.9	46188.1	72952	57929.9	43491.6	27856.7	30676	45950	36854.9	38529.9	41576.1
4	39971.7	9509.63	71	71	100			48196.8	36001.7	34985.6	60416.4	52048.5	32319.4	47770.8	49475.3	38457.5	19772.4	46042.7	33003.3	32369.5	48817	36784.4	50217.7	30608.7	34675.5	44774.7	34560.3	36474.3	29102.8	34660	33054.6	25360.1	49578.3	43100.9	55335.5	32207.9	36283	52422.5	27997.4	43969.9	70660.5	51744.9	46373.1	32326.4	32137.9	46581.5	39360.6	37694.6	45885
4.5	39790.3	9355.54	69	69	100			40668	36494.1	36957.7	59918.3	51274.2	30197.8	44431.9	48544.6	35654.2	21267	44685.8	33514.1	34002.7	47663.2	40095.5		31644.3	30261.3		35304.3	35657.2	29958	29970.9	31320.5	23391.7	46767.3	51300.8	55827.7	40586.1	33652.7	47985.3	28770.1	51324.9	70527.7	59276	43790.1	34345.3	33778.5	40391.6	39252	38241	45410
5	40367.5	8672.37	64	64	100			48605	37318.5	38505.4	59251.8	51739.6		43385.3	43308.9	40480.1		44264.9	35881.1	32063.9	46987.2	42184		30061.9	36897.9		34988.2	40414.2	30970.7	31493.5	39449.9	24507.3	49238.8	57450.9	58034.2	40618.3		49073.7	27837.6	50917			43897.3	32994.1	33553.8	38054.4	39244.1	37102.8	46366
5.5	40362.4	6503.12	54	54	100			42836.2	35613.9			50681.2		46649.9	46079.7	36422		44058	46976.9	33188.7	43718.7	43217.3		32077	35262.5		39730.5	40144.6			37760.4	25967.9	43513.2	53195.3	55556.9	35105.6				50839.6			45291.7	33688.4	35864.2	40628.1	46373.7	40845.1	40685.5
6	40789.2	7656.35	32	32	100			41472.3				50906.3			46892.5	34401.6			50571.1	36345.6				33193.2				42920			38517.9	27325.7	42086.7	55628.1	60183.9								45257	37777.2	35582.7	37626.8	46272.9
6.5	39649.7	11683	13	13	100											36005.9				34532.8				30193.7							36942.2	25207.1		58094.8	59602.7										41598.2		47168.2
cellular fluorescence concentration of PomY-mCh
								cell
Time	Mean	STDEV	Total cells	count	in%			1	2	3	4	5	6	7	8	9	10	11	12	13	14	15	16	17	18	19	20	21	22	23	24	25	26	27	28	29	30	31	32	33	34	35	36	37	38	39	40	41	42
0.5	5081.66	3106.86	181	181	100			5467.38	4370.6	7837.07	5035.42	6984.7	3207.67	8229.57	5108.2	7816.91	3012.56	3054.78	5947.46	6709.98	2723	2926.08	4954.74	5350.49	2677.7	3644.12	4089	5385	3195.48	4105.89	4160.78	5305.98	3611.45	3392.62	4407.2	5089.4	4597.73	2218.14	4049.34	23897.2	4842.08	3137.35	4696.81	17875.7	3570.16	3026.91	4736.88	7966.79	2941.66
1	5196.78	3348.54	181	181	100			6538.11	4207.9	8644.87	4716.17	6144.5	3174.46	8275.33	4521.93	6798.82	3162.52	2921.03	5354.2	7287.55	2743.52	2319.92	4769.61	4803.69	2914.89	4047.26	5041.63	5457.9	3180.18	3463.69	5286.32	5768.67	3555.32	2944.92	4173.98	6590.81	4781.69	2377.15	3964.33	24648.6	4021.52	2570.42	5193.9	19720.1	3111.48	2770.75	5292.52	8357.76	2238.34
1.5	5179.2	3148.79	181	181	100			6293.4	3486.44	8203.44	4703.31	6549.77	2886.31	7304.43	4711.34	7381.7	2858.67	3008.35	5265.83	7190.89	2813.67	2605.41	5495.94	5436.42	2984.53	4395.68	4748.47	6170.26	3498.09	4202.72	5545.68	6275.9	3087.93	2376.9	4500.38	7291.25	3790.18	3640	3957.45	23073	4371.2	3166.16	5538	18985	3241.24	3388.93	5592.1	7356.84	1944.8
2	5277.12	2975.03	181	181	100			7960.87	3672.92	8221.68	5021.21	6881.46	3497.91	7666.6	4667.99	8250.37	3452.82	2853.1	5345.11	8352.29	3412.66	2539.57	5203.85	4986.75	3050.66	4439.01	4505.34	6276.2	3826.14	3871.17	6167.1	5948.03	3367.11	2084.24	4091.61	7088.09	3462.27	4041.53	3978.78	21658.8	4983.61	3360.25	5255.69	17590.5	2928.33	2789.66	5006.96	6858.62	2083.16
2.5	5243.11	2830.37	181	181	100			7632.16	3822.12	9173.95	5131.9	6547.72	3693.95	7971.62	4539.83	7940.6	3628.69	3388.95	5456.13	8131.84	2821.66	3104.39	5241.79	5940.02	3290.95	3990.37	4498.97	7072.77	3786.28	3809.55	4881.13	5658	2807.72	2113.01	4120.46	6216.33	2557.62	4009.14	4211.34	20693.8	4848.97	2785.32	5425.23	16749.6	3105.44	3109.01	5380.67	5282.26	2187.46
3	5291.89	2789.17	181	181	100			4891.73	4578.82	8922.54	5120.19	6395.82	4045.44	9149.68	4766.78	7601.62	3240.78	3887.98	5803.48	8011.42	3084.53	3273.1	5168.94	5928.42	3470	4602.14	4972.12	6747.31	3542.52	4573	5771.92	5534.27	2931.04	2061.12	4889.53	6059.68	2967.15	2550.86	4941.37	21267.3	4173.88	3118.94	5467.44	15783.5	3156.61	3372	5785.7	5361.48	2363.07
3.5	5560.9	2994.19	181	181	100			5137.19	4872.64	7674.78	6059.13	6834.05	4464.41	10179.2	5271.83	7307.51	3708.37	4079.88	5547.63	7794.44	3293.3	3761.88	5058.9	5677.54	3585.42	4289.59	5494.29	7158.3	4627.95	4352.76	6048.66	6230.11	3634.62	1870.26	5140.28	6752.33	3370.03	3383.35	5034.94	22927.2	4782.55	3059.24	4738.32	17921.4	3801.3	3118.88	5682.33	5694.52	2929.81
4	5801.9	3193.41	170	170	100			5637.69	4904.8		6292.73	8332.79	4229.94	9158.7	6987.68	7879.8	3202.31	4890.97	5575.83	8963.67	4035.82	3994.57	4954.89	6716.15	2604.05	4164.46	5501.85	6987.34			6188.02	6959.36	3582.39	2003.2	4641.91	6712.17	2648.1	4106.13		22759.7	4633.9	3580.23	5288.86	18536.6	3879.06	2772.86	6105.74	6380.78	3031.26
4.5	6248.97	3718.33	141	141	100			4789.43	4044.73		6333.65		3681.66		7041.7	8047.38	3740.08	4572.94	6153.33	9110.6	3599.13		5208.79	7052.15			5202.67				4926.64	8891.02	3619.15	1850.79		7044.58	3031.02			24375.1	4546.5		5661.03	18237.4		2822.18	6302.4	7496.24	2926.71
5	6759.37	4273.93	111	111	100			5213.86	5283.96		6718.63		4190.32		5605.45	7767.62	3827.69			9754.61	4123.73		5588.55									8325.94	3250.02	2386.91		7749.68	3140.53			24361.9	4295.77			18573.1			5734.58	8214.08	3157.76
5.5	6902.55	3336.43	73	73	100				4729.61		6582.15		4783.45			7335.74	4223.42				4371.4											9197.28				9599.82					5062.78			18359.8			4079.29	8665.46	3937.77
6	5957.43	2098.73	47	47	100				3947.53							7648.14	3628.48																			8177.55					4654.3								3908.93
6.5	6884.89	2301.16	23	23	100																															9280.7													3748.99
cytoplasmic fluorescence concentration of PomY-mCh
								cell
Time	Mean	STDEV	Total cells	count	in%			1	2	3	4	5	6	7	8	9	10	11	12	13	14	15	16	17	18	19	20	21	22	23	24	25	26	27	28	29	30	31	32	33	34	35	36	37	38	39	40	41	42
0.5	4929.82	3050.46	181	181	100			4321.85	3794.53	7837.07	5035.42	5992.52	3207.67	8229.57	5108.2	6538.36	3012.56	3054.78	5947.46	6030.32	2723	2926.08	4954.74	5350.49	2677.7	3644.12	4089	5385	2831.16	4105.89	4160.78	5305.98	3611.45	3392.62	4407.2	5089.4	4597.73	2218.14	4049.34	23377.5	3859.68	3137.35	4696.81	17875.7	3570.16	3026.91	4736.88	6520.76	2941.66
1	5061.27	3347.31	181	181	100			5303.73	3495.26	8644.87	4716.17	5201.25	3174.46	8275.33	4228.33	6012.25	2908.81	2921.03	5354.2	6453.47	2743.52	2319.92	4769.61	4803.69	2914.89	4047.26	5041.63	5457.9	2777.38	3463.69	5286.32	5768.67	3555.32	2944.92	4173.98	6590.81	4781.69	2377.15	3964.33	24648.6	3231.06	2570.42	5193.9	19720.1	3111.48	2770.75	5292.52	7127.23	2238.34
1.5	5032.53	3041.44	181	181	100			5335.32	3037.22	8203.44	4703.31	5530.29	2886.31	7304.43	4711.34	6444.38	2678.8	3008.35	5265.83	6503.63	2813.67	2605.41	5495.94	5436.42	2984.53	4395.68	4748.47	6170.26	3000.4	3971.17	5545.68	6275.9	3087.93	2376.9	4500.38	7291.25	3790.18	3640	3957.45	22207	3586.75	3166.16	5538	18424.7	3241.24	3388.93	5592.1	6364.49	1944.8
2	5077.41	2822.35	181	181	100			6988.09	3121.87	8221.68	5021.21	6027.38	3278.86	7666.6	4224.39	7417.23	3245.97	2853.1	5345.11	7457.03	3412.66	2539.57	5203.85	4986.75	3050.66	4439.01	4505.34	6276.2	3261.73	3597.98	6167.1	5948.03	3367.11	2084.24	4091.61	7088.09	3462.27	4041.53	3808.47	20568.6	4171.07	3360.25	5255.69	16604.7	2928.33	2789.66	4809.46	6315.52	2083.16
2.5	4971.79	2671.57	181	181	100			6475.77	3252.9	8960.5	4830.2	5522.99	3518.07	7698.07	4539.83	6962.4	3441.09	3388.95	5264.34	7261.19	2821.66	2935.02	5030.48	5037.74	3161.19	3824.25	4498.97	6700.13	3501.72	3519.16	4647.81	5658	2807.72	1948.61	3878.55	6216.33	2557.62	4009.14	3959.86	19577.4	4056.03	2785.32	5213.52	16094.3	3105.44	3109.01	5082.14	4518.4	2187.46
3	4910.41	2544.53	181	181	100			3914.83	3761.57	8493.54	4805.47	5684.46	3781.49	8568.02	4265.57	6717.41	2922.67	3887.98	5527.33	7184.93	3084.53	2907.76	5168.94	5032.62	3334.75	4352.75	4730.6	6342.99	3124.24	3987.46	5423.34	5083.86	2579.97	2061.12	4571.11	6059.68	2967.15	2335.34	4236.14	19173.9	3289.65	2881.33	5245.01	14696.8	3068.52	3372	5435.2	4882.05	2363.07
3.5	5022.25	2741.23	181	181	100			3760.15	4108.26	7054.97	5559.47	5478.06	4122.84	9040.59	4617.49	6097.75	3292.84	3768.03	5105.24	7087.92	3062.24	3425.52	4726.97	4772.56	3361.84	4100.78	4940.77	6566.81	4102.69	3837.73	5670.77	5774.38	3204.9	1652.94	4455.15	6752.33	3122.93	3044.55	4114.19	20907.6	3916.32	2840.07	4438.69	16531.8	3661.46	2947.31	5203.7	4598.31	2764.16
4	5117.08	2871.54	170	170	100			4514.23	4112.53		5512.83	7020.42	3715.79	8140.31	5962.03	6736.15	2807.95	4402.87	4923.35	7592.26	3670.83	3387.65	4657.09	5157.28	2367.87	3761.35	4947.29	6540.57			5612.6	5796.11	3079.66	1656.69	4208.61	6196.27	2204	3415.64		20550.3	3772.94	3011.64	4853.4	16532.3	3663.61	2462.26	5452.16	5252.41	2748.89
4.5	5460.85	3362.94	141	141	100			3621.54	3283.97		5443.79		3314.32		5661.31	7171.85	3326.4	4121.76	5342.6	8259.51	3053.14		4794.99	4734.31			4493.23				4427.38	7285.8	2856.66	1593.08		6351.14	2559.28			21946.9	3655.56		5208.1	16400.6		2428.22	5574.05	6186.87	2741.85
5	5710.89	3677.89	111	111	100			3599.43	4020.25		5750.5		3450.88		4868.03	6790.62	3464.03			8691.94	3347.54		5129.43									6945.03	2613.69	2000.8		6880.21	2477.98			20794.4	3468.49			16285.6			4761.48	6356.68	2755.71
5.5	5738.37	2983.57	73	73	100				3342.7		5450.94		4016.81			6156.36	3641.21				3510.8											7811.47				7819.46					4169.69			16524.6			2752.81	6885.69	3507.74
6	4965.08	1694.52	47	47	100				3050.9							6081.16	2998.76																			7055.2					4077.28								3473.01
6.5	5639.21	2002.35	23	23	100																															8066.34													3193.97
cluster fluorescence concentration of PomY-mCh
								cell
Time	Mean	STDEV	Total cells	count	in%			1	2	3	4	5	6	7	8	9	10	11	12	13	14	15	16	17	18	19	20	21	22	23	24	25	26	27	28	29	30	31	32	33	34	35	36	37	38	39	40	41	42
0.5	5081.66	3106.86	181	181	100			5467.38	4370.6	7837.07	5035.42	6984.7	3207.67	8229.57	5108.2	7816.91	3012.56	3054.78	5947.46	6709.98	2723	2926.08	4954.74	5350.49	2677.7	3644.12	4089	5385	3195.48	4105.89	4160.78	5305.98	3611.45	3392.62	4407.2	5089.4	4597.73	2218.14	4049.34	23897.2	4842.08	3137.35	4696.81	17875.7	3570.16	3026.91	4736.88	7966.79	2941.66
1	5196.78	3348.54	181	181	100			6538.11	4207.9	8644.87	4716.17	6144.5	3174.46	8275.33	4521.93	6798.82	3162.52	2921.03	5354.2	7287.55	2743.52	2319.92	4769.61	4803.69	2914.89	4047.26	5041.63	5457.9	3180.18	3463.69	5286.32	5768.67	3555.32	2944.92	4173.98	6590.81	4781.69	2377.15	3964.33	24648.6	4021.52	2570.42	5193.9	19720.1	3111.48	2770.75	5292.52	8357.76	2238.34
1.5	5179.2	3148.79	181	181	100			6293.4	3486.44	8203.44	4703.31	6549.77	2886.31	7304.43	4711.34	7381.7	2858.67	3008.35	5265.83	7190.89	2813.67	2605.41	5495.94	5436.42	2984.53	4395.68	4748.47	6170.26	3498.09	4202.72	5545.68	6275.9	3087.93	2376.9	4500.38	7291.25	3790.18	3640	3957.45	23073	4371.2	3166.16	5538	18985	3241.24	3388.93	5592.1	7356.84	1944.8
2	5277.12	2975.03	181	181	100			7960.87	3672.92	8221.68	5021.21	6881.46	3497.91	7666.6	4667.99	8250.37	3452.82	2853.1	5345.11	8352.29	3412.66	2539.57	5203.85	4986.75	3050.66	4439.01	4505.34	6276.2	3826.14	3871.17	6167.1	5948.03	3367.11	2084.24	4091.61	7088.09	3462.27	4041.53	3978.78	21658.8	4983.61	3360.25	5255.69	17590.5	2928.33	2789.66	5006.96	6858.62	2083.16
2.5	5243.11	2830.37	181	181	100			7632.16	3822.12	9173.95	5131.9	6547.72	3693.95	7971.62	4539.83	7940.6	3628.69	3388.95	5456.13	8131.84	2821.66	3104.39	5241.79	5940.02	3290.95	3990.37	4498.97	7072.77	3786.28	3809.55	4881.13	5658	2807.72	2113.01	4120.46	6216.33	2557.62	4009.14	4211.34	20693.8	4848.97	2785.32	5425.23	16749.6	3105.44	3109.01	5380.67	5282.26	2187.46
3	5291.89	2789.17	181	181	100			4891.73	4578.82	8922.54	5120.19	6395.82	4045.44	9149.68	4766.78	7601.62	3240.78	3887.98	5803.48	8011.42	3084.53	3273.1	5168.94	5928.42	3470	4602.14	4972.12	6747.31	3542.52	4573	5771.92	5534.27	2931.04	2061.12	4889.53	6059.68	2967.15	2550.86	4941.37	21267.3	4173.88	3118.94	5467.44	15783.5	3156.61	3372	5785.7	5361.48	2363.07
3.5	5560.9	2994.19	181	181	100			5137.19	4872.64	7674.78	6059.13	6834.05	4464.41	10179.2	5271.83	7307.51	3708.37	4079.88	5547.63	7794.44	3293.3	3761.88	5058.9	5677.54	3585.42	4289.59	5494.29	7158.3	4627.95	4352.76	6048.66	6230.11	3634.62	1870.26	5140.28	6752.33	3370.03	3383.35	5034.94	22927.2	4782.55	3059.24	4738.32	17921.4	3801.3	3118.88	5682.33	5694.52	2929.81
4	5801.9	3193.41	170	170	100			5637.69	4904.8		6292.73	8332.79	4229.94	9158.7	6987.68	7879.8	3202.31	4890.97	5575.83	8963.67	4035.82	3994.57	4954.89	6716.15	2604.05	4164.46	5501.85	6987.34			6188.02	6959.36	3582.39	2003.2	4641.91	6712.17	2648.1	4106.13		22759.7	4633.9	3580.23	5288.86	18536.6	3879.06	2772.86	6105.74	6380.78	3031.26
4.5	6248.97	3718.33	141	141	100			4789.43	4044.73		6333.65		3681.66		7041.7	8047.38	3740.08	4572.94	6153.33	9110.6	3599.13		5208.79	7052.15			5202.67				4926.64	8891.02	3619.15	1850.79		7044.58	3031.02			24375.1	4546.5		5661.03	18237.4		2822.18	6302.4	7496.24	2926.71
5	6759.37	4273.93	111	111	100			5213.86	5283.96		6718.63		4190.32		5605.45	7767.62	3827.69			9754.61	4123.73		5588.55									8325.94	3250.02	2386.91		7749.68	3140.53			24361.9	4295.77			18573.1			5734.58	8214.08	3157.76
5.5	6902.55	3336.43	73	73	100				4729.61		6582.15		4783.45			7335.74	4223.42				4371.4											9197.28				9599.82					5062.78			18359.8			4079.29	8665.46	3937.77
6	5957.43	2098.73	47	47	100				3947.53							7648.14	3628.48																			8177.55					4654.3								3908.93
6.5	6884.89	2301.16	23	23	100																															9280.7													3748.99
[truncated: 139 more columns]

## Sheet: Fig 1g
	mCh-PomX																				Rise to Max Data Fit									mCh-PomX++
	FRAP Data SA4797																				Data	RealX	RealY	Fit Param	PredX	PredY	Fit X	Fit Y		FRAP Data SA9734
																						22.6639	0	22.2607	22.2607	0.403174	0	22.2607
	Mean	100	22.6639	21.917	24.1969	22.5814	24.6488	21.4627	25.2184	27.2509	27.8551	28.2816	27.93	29.2164	26.7186	28.8375	26.7421	26.618	26.7343			21.917	0.0331667	5.45499	22.2998	-0.382728	0.205211	22.4978
	STDEV	0	11.1066	16.0097	11.1778	12.771	13.8593	15.3157	14.1904	14.3229	12.3538	14.2377	12.8396	14.5389	14.9421	12.9425	12.2603	13.4148	12.3499			24.1969	0.530667	0.216569	22.853	1.34399	0.410422	22.7247		Mean	100	19.2511	17.7467	20.1315	20.6947	22.8678	22.3629	22.1925	23.8186	23.904	24.1823	22.051	24.7534	24.1848	23.6503	24.3574	26.9189	26.6258
	1	100	26.1677	35.6733	15.4876	18.6288	32.7506	29.664	28.5714	24.1737	24.3103	42.9118	20.4589	44.9331	29.9372	29.4182	30.0464	24.4469	23.6821			22.5814	1.03117		23.3525	-0.771102	0.615633	22.9416		STABW	0	12.5197	9.12167	9.54842	10.8856	11.6435	9.16686	9.62639	10.0011	9.58697	8.65924	9.47638	9.65928	10.4128	9.59144	7.69815	8.4241	9.53499
	2	100	21.9699	-0.784638	26.0582	10.5307	19.141	8.54842	14.7223	19.9463	22.5893	14.8462	24.427	20.731	18.6042	16.6426	17.262	18.3564	25.4388			24.6488	1.531		23.8001	0.848705	0.820844	23.1491
	3	100	22.2239	13.4204	20.8581	14.3854	19.908	11.3717	12.5297	17.4139	19.9376	22.8919	21.3628	21.4074	20.4869	30.1366	21.9715	30.0178	27.598			21.4627	2.031		24.202	-2.73932	1.02605	23.3477		1	100	38.1192	34.233	39.6428	40.0009	41.6482	37.4313	38.6092	41.5527	41.5362	41.2938	35.2924	36.1744	39.8446	39.7872	36.6662	37.842	42.7941
	4	100	19.0144	18.7963	24.6402	28.5507	25.556	24.4222	25.2362	35.0487	31.0801	27.5767	20.0611	29.6409	30.8475	39.6424	35.5284	35.9064	37.709			25.2184	2.53117		24.5627	0.655672	1.23127	23.5375		2	100	33.0845	21.7711	33.7018	35.3968	41.0827	35.2682	44.9946	38.229	36.8567	31.9046	30.9542	43.4918	35.4973	34.5262	33.2179	31.1961	35.831
	5	100	35.0377	26.8837	35.7239	34.3649	39.0877	40.5274	43.4069	40.0161	53.7944	47.9682	47.3897	46.8245	49.8116	52.0856	48.1701	46.2863	44.7793			27.2509	7.531		26.648	0.602958	1.43648	23.7192		3	100	32.9727	25.5692	20.7865	21.0715	27.5362	29.2986	26.2989	30.1949	27.7465	24.0621	28.9576	27.026	27.1598	23.8146	35.7968	38.0691	31.8267
	6	100	27.8792	37.1361	34.0987	34.7496	35.0208	26.4328	30.8082	44.7659	31.0071	37.2085	40.499	28.2408	13.7769	29.9946	25.6012	38.0221	35.2558			27.8551	12.532		27.3542	0.500836	1.64169	23.8929		4	100	18.3376	12.653	20.6581	18.5282	25.3714	20.7842	24.737	26.9516	23.2053	30.515	22.595	23.3353	30.9955	24.2312	18.8592	33.2545	37.2289
	7	100	45.7469	55.2627	46.9994	47.3546	53.0566	52.3275	51.3367	53.3558	47.392	48.682	53.4679	57.9361	61.0394	50.4393	44.4195	40.4562	47.9529			28.2816	17.5322		27.5933	0.688291	1.8469	24.0591		5	100	5.52037	6.74626	10.1278	8.23256	12.1109	17.7507	12.3945	15.7801	21.0849	17.3858	13.085	18.7595	10.7405	15.91	19.4617	18.7334	16.5779
	8	100	27.8794	30.3657	27.2377	25.5855	21.7036	24.0456	31.4244	30.6224	29.5316	23.9333	30.7186	18.4793	22.9708	25.0241	30.3337	24.607	20.308			27.93	22.5317		27.6743	0.255779	2.05211	24.218		6	100	16.1128	14.174	14.1405	9.54378	13.4604	15.6663	14.8318	20.1045	12.9861	25.0254	18.6664	19.7911	19.2987	21.715	17.8849	19.1009	17.6713
	9	100	15.7392	21.023	23.665	25.1827	24.2833	21.6039	33.3895	27.6372	28.9301	37.1182	28.1806	36.5936	26.7004	25.9696	31.0287	34.1765	20.2174			29.2164	27.5333		27.7017	1.51469	2.25732	24.37		7	100	1.03107	12.6768	16.9401	8.08999	13.5323	8.74403	10.6146	4.82157	26.2513	16.295	11.9527	13.5961	2.88321	17.2064	10.3791	20.1569	20.7915
	10	100	3.34356	8.74233	5.33742	0.429448	2.1319	-3.58896	3.09816	2.63804	16.411	7.26994	13.6043	10.2914	11.5644	12.638	10.138	10.046	15.1074			26.7186	32.5328		27.711	-0.99234	2.46253	24.5155		8	100	17.232	19.5569	11.3193	17.8035	23.7046	20.6011	17.1332	23.6364	13.5716	11.6017	16.5951	25.1142	30.657	26.9104	23.4165	23.0985	24.1961
	11	100	12.9833	12.9833	13.8702	19.2149	9.04576	15.8803	18.7537	15.1117	11.7536	13.2198	20.7047	20.823	21.2723	18.1743	11.4461	16.0104	13.208			28.8375	37.5333		27.7141	1.1234	2.66774	24.6546		9	100	1.25955	8.43769	25.3433	17.1206	3.38127	9.56157	16.3959	18.4155	19.3977	18.4193	14.5846	9.63443	13.7773	8.68415	25.8523	20.5782	14.7791
	12	100	13.9818	3.50205	16.3869	11.9995	14.1007	6.3169	9.3432	16.2812	17.5235	15.7526	14.2857	14.6954	13.6117	15.8848	14.9597	1.08365	9.55465			26.7421	42.5333		27.7152	-0.973056	2.87295	24.7877		10	100	25.1489	30.2218	31.0058	30.8327	33.4258	31.5624	26.6416	29.1049	34.6193	33.285	31.0134	34.3092	36.6642	35.3171	30.1666	31.5006	35.6144
																						26.618	47.5338		27.7155	-1.09756	3.07816	24.9149		11	100	24.1962	20.9433	22.0386	22.2908	26.2543	22.994	20.9141	17.1532	31.588	28.8322	28.5849	26.6019	20.6606	25.1798	20.1276	25.3587	19.1082
	Time [s]	-1	0	1.99	31.84	61.87	91.86	121.86	151.87	451.86	751.92	1051.93	1351.9	1652	1951.97	2252	2552	2852.03	3152.04			26.7343	52.534		27.7156	-0.981384	3.28337	25.0367		12	100	10.7567	11.4336	6.26899	12.0948	11.7119	17.8213	15.0797	12.8847	12.6032	16.924	8.14051	15.1052	20.0565	14.0965	21.8746	12.8459	15.2415
	Time [min]	-0.0166667	0	0.0331667	0.530667	1.03117	1.531	2.031	2.53117	7.531	12.532	17.5322	22.5317	27.5333	32.5328	37.5333	42.5333	47.5338	52.534								3.48859	25.1531		13	100	38.83	30.6308	22.8245	38.7871	35.9719	33.5552	27.9006	32.8886	19.5286	33.5038	37.0208	33.2	31.9398	35.7798	32.4769	42.1003	35.8397
																											3.6938	25.2645		14	100	15.1976	8.10401	18.732	19.8427	20.3473	21.0424	19.6195	29.2151	27.7397	18.3959	22.8489	30.8009	24.3764	21.669	21.1728	26.2534	31.9858
																											3.89901	25.3711		15	100	10.9666	9.04964	8.44282	10.7844	13.4773	13.3626	16.7229	16.3456	9.84434	15.2904	10.4734	14.3613	18.2206	9.92748	18.0084	23.6943	19.9004
																											4.10422	25.473
																											4.30943	25.5705		Time [s]	-1	0	1.99	121	241	361	481	601	721	841	961	1081	1201	1321	1441	1561	1681	1801
																											4.51464	25.6637		Time[min]	-0.0166667	0	0.0331667	2.01667	4.01667	6.01667	8.01667	10.0167	12.0167	14.0167	16.0167	18.0167	20.0167	22.0167	24.0167	26.0167	28.0167	30.0167
																											4.71985	25.7529
																											4.92506	25.8383
																											5.13027	25.9199
																											5.33548	25.9979
																											5.5407	26.0726
																											5.74591	26.144
																											5.95112	26.2123
																											6.15633	26.2777
																											6.36154	26.3402
																											6.56675	26.4
																											6.77196	26.4572
																											6.97717	26.5119
																											7.18238	26.5642
																											7.38759	26.6143
																											7.5928	26.6622
																											7.79802	26.708
																											8.00323	26.7518
																											8.20844	26.7937
																											8.41365	26.8337
																											8.61886	26.8721
																											8.82407	26.9088
																											9.02928	26.9438
																											9.23449	26.9774
																											9.4397	27.0095
																											9.64491	27.0402
																											9.85013	27.0695
																											10.0553	27.0976
																											10.2605	27.1245
																											10.4658	27.1502
																											10.671	27.1748
																											10.8762	27.1983
																											11.0814	27.2208
																											11.2866	27.2423
																											11.4918	27.2629
																											11.697	27.2826
																											11.9022	27.3014
																											12.1074	27.3194
																											12.3127	27.3366
																											12.5179	27.3531
																											12.7231	27.3689
																											12.9283	27.3839
																											13.1335	27.3984
																											13.3387	27.4122
																											13.5439	27.4254
																											13.7491	27.438
																											13.9543	27.4501
																											14.1596	27.4616
																											14.3648	27.4726
																											14.57	27.4832
																											14.7752	27.4933
																											14.9804	27.503
																											15.1856	27.5122
																											15.3908	27.5211
																											15.596	27.5295
																											15.8012	27.5376
																											16.0065	27.5454
																											16.2117	27.5528
																											16.4169	27.5599
																											16.6221	27.5666
																											16.8273	27.5731
																											17.0325	27.5793
																											17.2377	27.5852
																											17.4429	27.5909
																											17.6481	27.5963
																											17.8534	27.6015
																											18.0586	27.6065
																											18.2638	27.6112
																											18.469	27.6158
																											18.6742	27.6201
																											18.8794	27.6243
																											19.0846	27.6283
																											19.2898	27.6321
																											19.495	27.6357
																											19.7003	27.6392
																											19.9055	27.6425
																											20.1107	27.6457
																											20.3159	27.6487
																											20.5211	27.6516
																											20.7263	27.6544
																											20.9315	27.6571
																											21.1367	27.6596
																											21.3419	27.6621
																											21.5471	27.6644
																											21.7524	27.6666
																											21.9576	27.6688
																											22.1628	27.6708
																											22.368	27.6728
																											22.5732	27.6746
																											22.7784	27.6764
																											22.9836	27.6781
																											23.1888	27.6798
																											23.394	27.6813
																											23.5993	27.6828
																											23.8045	27.6842
																											24.0097	27.6856
																											24.2149	27.6869
																											24.4201	27.6882
																											24.6253	27.6894
																											24.8305	27.6905
																											25.0357	27.6916
																											25.2409	27.6927
																											25.4462	27.6937
																											25.6514	27.6946
																											25.8566	27.6955
																											26.0618	27.6964
																											26.267	27.6973
																											26.4722	27.6981
																											26.6774	27.6988
																											26.8826	27.6996
																											27.0878	27.7003
																											27.2931	27.7009
																											27.4983	27.7016
																											27.7035	27.7022
																											27.9087	27.7028
																											28.1139	27.7033
																											28.3191	27.7039
																											28.5243	27.7044
																											28.7295	27.7049
																											28.9347	27.7054
																											29.14	27.7058
																											29.3452	27.7062
																											29.5504	27.7066
																											29.7556	27.707
																											29.9608	27.7074
																											30.166	27.7078
																											30.3712	27.7081
																											30.5764	27.7085
																											30.7816	27.7088
																											30.9869	27.7091
																											31.1921	27.7094
																											31.3973	27.7096
																											31.6025	27.7099
																											31.8077	27.7102
																											32.0129	27.7104
																											32.2181	27.7106
																											32.4233	27.7108
																											32.6285	27.7111
																											32.8337	27.7113
																											33.039	27.7115
																											33.2442	27.7116
																											33.4494	27.7118
																											33.6546	27.712
																											33.8598	27.7121
																											34.065	27.7123
																											34.2702	27.7124
																											34.4754	27.7126
																											34.6806	27.7127
																											34.8859	27.7129
																											35.0911	27.713
																											35.2963	27.7131
																											35.5015	27.7132
																											35.7067	27.7133
																											35.9119	27.7134
																											36.1171	27.7135
																											36.3223	27.7136
																											36.5275	27.7137
																											36.7328	27.7138
																											36.938	27.7139
																											37.1432	27.714
																											37.3484	27.714
																											37.5536	27.7141
																											37.7588	27.7142
																											37.964	27.7142
																											38.1692	27.7143
																											38.3744	27.7144
																											38.5797	27.7144
																											38.7849	27.7145
																											38.9901	27.7145
																											39.1953	27.7146
																											39.4005	27.7146
																											39.6057	27.7147
																											39.8109	27.7147
																											40.0161	27.7148
																											40.2213	27.7148
																											40.4266	27.7149
																											40.6318	27.7149
																											40.837	27.7149
																											41.0422	27.715
																											41.2474	27.715
																											41.4526	27.715
																											41.6578	27.7151
																											41.863	27.7151
																											42.0682	27.7151
																											42.2735	27.7151
																											42.4787	27.7152
																											42.6839	27.7152
																											42.8891	27.7152
																											43.0943	27.7152
																											43.2995	27.7152
																											43.5047	27.7153
																											43.7099	27.7153
																											43.9151	27.7153
																											44.1204	27.7153
																											44.3256	27.7153
																											44.5308	27.7154
																											44.736	27.7154
																											44.9412	27.7154
																											45.1464	27.7154
																											45.3516	27.7154
																											45.5568	27.7154
																											45.762	27.7154
																											45.9672	27.7155
																											46.1725	27.7155
																											46.3777	27.7155
																											46.5829	27.7155
																											46.7881	27.7155
																											46.9933	27.7155
																											47.1985	27.7155
																											47.4037	27.7155
																											47.6089	27.7155
																											47.8141	27.7155
																											48.0194	27.7155
																											48.2246	27.7156
																											48.4298	27.7156
																											48.635	27.7156
																											48.8402	27.7156
																											49.0454	27.7156
																											49.2506	27.7156
																											49.4558	27.7156
																											49.661	27.7156
																											49.8663	27.7156
																											50.0715	27.7156
																											50.2767	27.7156
																											50.4819	27.7156
																											50.6871	27.7156
																											50.8923	27.7156
																											51.0975	27.7156
																											51.3027	27.7156
																											51.5079	27.7156
																											51.7132	27.7156
																											51.9184	27.7156
																											52.1236	27.7156
																											52.3288	27.7156
																											52.534	27.7156
[truncated: 10 more columns]

## Sheet: Fig. 2a
	MXAN_0636	ABF89666.1	>PomX_-_Mxanthus
			MKKAFEQNVSRAKPRLRLGALTGLVDPVEPTPPEPEAEATPEPVAEAPDLSAEVRARIERARTPRPSAAQ
			AMDAALREPDDAPVYEEPPPEPEAVADVPVTYGAPPEAEALLDTEPHAGPVTFAAPPPALHFDAVSPPPE
			AHPMTQASAPVSMPHVTATVAEPVARVEAPPTEVEVQRPAPPREDGQDSSARRERLKARLKAVRENPRPE
			PLPATVAEAGQRAVERITHLQAELVKVKALNLSLTQDLEVSRRQAEKATEEARLRMDEARRLSSEMEGRV
			KLLADLERELSALEGERDEALLSLQETRQALQAAAKEREALEEEVARGKQSLVDSLAEEERLAGELESAK
			DESTSLHRAVEALQGERDVLAQQVASLTAERAELLEARKALESVHRALSQATVR

## Sheet: Fig. 2c
Absorption at 340 nm - PomX-His6
repeat 1
	PEG/Protein	0	0.125	0.25	0.5	1	2	4
	0	0.0755	0.0757	0.0767	0.079	0.0809	0.0804	0.086
	0.5	0.0759	0.0763	0.0771	0.0797	0.0785	0.0823	0.0893
	1	0.076	0.0794	0.089	0.0892	0.0877	0.0882	0.1021
	2	0.0763	0.08	0.0872	0.1026	0.1171	0.1779	0.1687
	4	0.0771	0.0839	0.0938	0.0853	0.118	0.1324	0.1805
	10	0.0795	0.081	0.0875	0.1037	0.1066	0.1677	0.1642
repeat 2
	PEG/Protein	0	0.125	0.25	0.5	1	2	4
	0	0.0744	0.0745	0.0756	0.0761	0.0776	0.0799	0.0863
	0.5	0.0753	0.0746	0.0754	0.0771	0.0777	0.0821	0.0902
	1	0.0755	0.0764	0.085	0.0843	0.0823	0.0866	0.1016
	2	0.0752	0.0784	0.0906	0.0991	0.1212	0.1657	0.1386
	4	0.0772	0.0796	0.0917	0.0869	0.1297	0.1366	0.1986
	10	0.0799	0.0803	0.1001	0.1045	0.1364	0.1905	0.1927
repaet 3
	PEG/Protein	0	0.125	0.25	0.5	1	2	4
	0	0.0739	0.0749	0.0748	0.0754	0.077	0.0813	0.0862
	0.5	0.0741	0.0752	0.0757	0.0769	0.0784	0.0851	0.0911
	1	0.0762	0.0763	0.0862	0.0844	0.0858	0.0905	0.0984
	2	0.0764	0.0796	0.0938	0.0987	0.1292	0.1819	0.146
	4	0.0764	0.0808	0.0909	0.0999	0.1226	0.1418	0.1651
	10	0.0784	0.0818	0.0867	0.1129	0.1106	0.1433	0.1679
average
	PEG/Protein	0	0.125	0.25	0.5	1	2	4
	0	0.0746	0.0750333	0.0757	0.0768333	0.0785	0.0805333	0.0861667
	0.5	0.0751	0.0753667	0.0760667	0.0779	0.0782	0.0831667	0.0902
	1	0.0759	0.0773667	0.0867333	0.0859667	0.0852667	0.0884333	0.1007
	2	0.0759667	0.0793333	0.0905333	0.100133	0.1225	0.175167	0.1511
	4	0.0769	0.0814333	0.0921333	0.0907	0.123433	0.136933	0.1814
	10	0.0792667	0.0810333	0.0914333	0.107033	0.117867	0.167167	0.174933

## Sheet: Fig. 2e
	Upper left image							Upper left image
	PomX + 0% PEG8000							PomX + 0% PEG8000 zoomed image
	Lower left image							Lower left image
	PomX + 4% PEG8000							PomX + 4% PEG8000 zoomed image

[truncated: 56 more sheets: Fig. 3a, Fig. 3c, Fig. 3e, Fig. 3g, Fig. 3i, Fig. 3k, Fig. 4c, Fig. 4d, Fig. 4f, Fig. 5a, Fig. 5b, Fig. 5c, Fig. 5d, Fig. 5e, Fig. 6a, Fig. 6c, Fig. 6d, Fig. 6e, Fig. 6f, Fig. 6g …]
